# Supplementary material for: Taxonomic studies on the genus Trilacuna (Araneae, Oonopidae) from Myanmar
Source: Zookeys. 2020 Aug 17;960:39–62. doi: 10.3897/zookeys.960.54053 (PMC7445191; doi:10.3897/zookeys.960.54053)
Supplement: XML Treatment for Trilacuna [file zookeys.960.54053-treatment1.xml]

<!DOCTYPE tp:taxon-treatment
  PUBLIC "-//TaxonX//DTD Taxonomic Treatment Publishing DTD v0 20100105//EN" "tax-treatment-NSO.dtd">
<tp:taxon-treatment xmlns:tp="http://www.plazi.org/taxpub"><tp:treatment-meta><kwd-group><label>Taxon classification</label><kwd><named-content xmlns:xlink="http://www.w3.org/1999/xlink" content-type="kingdom">Animalia</named-content></kwd><kwd><named-content xmlns:xlink="http://www.w3.org/1999/xlink" content-type="order">Araneae</named-content></kwd><kwd><named-content xmlns:xlink="http://www.w3.org/1999/xlink" content-type="family">Oonopidae</named-content></kwd></kwd-group><mixed-citation publication-type="journal"><person-group><name><surname>Tong</surname><given-names>Yanfeng</given-names></name><name><surname>Li</surname><given-names>Shuqiang</given-names></name><name><surname>Bian</surname><given-names>Dongju</given-names></name></person-group><article-title>Taxonomic studies on the genus <italic><tp:taxon-name><tp:taxon-name-part taxon-name-part-type="genus" reg="Trilacuna">Trilacuna</tp:taxon-name-part></tp:taxon-name></italic> (<tp:taxon-name><tp:taxon-name-part taxon-name-part-type="order">Araneae</tp:taxon-name-part></tp:taxon-name>, <tp:taxon-name><tp:taxon-name-part taxon-name-part-type="family">Oonopidae</tp:taxon-name-part></tp:taxon-name>) from Myanmar</article-title><source>Zookeys</source><day>17</day><month>8</month><year>2020</year><volume>960</volume><fpage>39</fpage><lpage>62</lpage><pub-id pub-id-type="doi">10.3897/zookeys.960.54053</pub-id></mixed-citation></tp:treatment-meta><tp:nomenclature><label>Genus</label><tp:taxon-name><object-id xmlns:xlink="http://www.w3.org/1999/xlink" content-type="arpha" xlink:type="simple">48BDD660-340F-51B6-800A-65037036428E</object-id>
              <tp:taxon-name-part taxon-name-part-type="genus" reg="Trilacuna">Trilacuna</tp:taxon-name-part>
            </tp:taxon-name><tp:taxon-authority>Tong &amp; Li, 2007</tp:taxon-authority><tp:nomenclature-citation-list><tp:nomenclature-citation><tp:taxon-name>
                  <tp:taxon-name-part taxon-name-part-type="genus" reg="Trilacuna">Trilacuna</tp:taxon-name-part>
                </tp:taxon-name><comment>Tong &amp; Li, 2007: 333; <xref ref-type="bibr" rid="B2">Grismado et al. 2014</xref>: 26.</comment></tp:nomenclature-citation></tp:nomenclature-citation-list></tp:nomenclature><tp:treatment-sec sec-type="type species" id="SECID0ERPAC"><title>Type species.</title><p><italic><tp:taxon-name><tp:taxon-name-part taxon-name-part-type="genus" reg="Trilacuna">Trilacuna</tp:taxon-name-part> <tp:taxon-name-part taxon-name-part-type="species" reg="rastrum">rastrum</tp:taxon-name-part></tp:taxon-name></italic> Tong &amp; Li, 2007</p></tp:treatment-sec><tp:treatment-sec sec-type="diagnosis" id="SECID0EDAAE"><title>Diagnosis.</title><p><italic><tp:taxon-name><tp:taxon-name-part taxon-name-part-type="genus" reg="Trilacuna">Trilacuna</tp:taxon-name-part></tp:taxon-name></italic> differs from other oonopid genera, except those of the “<italic><tp:taxon-name><tp:taxon-name-part taxon-name-part-type="genus" reg="Dysderoides">Dysderoides</tp:taxon-name-part></tp:taxon-name></italic> complex” (including <italic><tp:taxon-name><tp:taxon-name-part taxon-name-part-type="genus" reg="Bannana">Bannana</tp:taxon-name-part></tp:taxon-name></italic> Tong &amp; Li, 2015, <italic><tp:taxon-name><tp:taxon-name-part taxon-name-part-type="genus" reg="Dysderoides">Dysderoides</tp:taxon-name-part></tp:taxon-name></italic> Fage, 1946, <italic><tp:taxon-name><tp:taxon-name-part taxon-name-part-type="genus" reg="Himalayana">Himalayana</tp:taxon-name-part></tp:taxon-name></italic> Grismado, 2014, and <italic><tp:taxon-name><tp:taxon-name-part taxon-name-part-type="genus" reg="Trilacuna">Trilacuna</tp:taxon-name-part></tp:taxon-name></italic>), by the enlarged male palpal femur, the very complex embolus-conductor system, and the notched labium. Males differ from the other genera of the “<italic><tp:taxon-name><tp:taxon-name-part taxon-name-part-type="genus" reg="Dysderoides">Dysderoides</tp:taxon-name-part></tp:taxon-name></italic> complex” by usually lacking the furrow connecting the posterior tracheal spiracles, and females differ by having a long postgastric scutum covering almost the whole ventral abdomen (<xref ref-type="bibr" rid="B2">Grismado et al. 2014</xref>; <xref ref-type="bibr" rid="B7">Tong et al. 2019</xref>).</p></tp:treatment-sec><tp:treatment-sec sec-type="Composition" id="SECID0ECCAE"><title>Composition.</title><p>34 species, including four described here.</p></tp:treatment-sec><tp:treatment-sec sec-type="distribution" id="SECID0EHCAE"><title>Distribution.</title><p>Iran to the Korean Peninsula.</p></tp:treatment-sec><ref-list><ref id="B2"><mixed-citation xmlns:xlink="http://www.w3.org/1999/xlink" xlink:type="simple"><person-group><name name-style="western"><surname>Grismado</surname><given-names>CJ</given-names></name><name name-style="western"><surname>Deeleman-Reinhold</surname><given-names>CL</given-names></name><name name-style="western"><surname>Piacentini</surname><given-names>LN</given-names></name><name name-style="western"><surname>Izquierdo</surname><given-names>MA</given-names></name><name name-style="western"><surname>Ramírez</surname><given-names>MJ</given-names></name></person-group> (<year>2014</year>) <article-title>Taxonomic review of the goblin spiders of the genus <italic><tp:taxon-name><tp:taxon-name-part taxon-name-part-type="genus">Dysderoides</tp:taxon-name-part></tp:taxon-name></italic> Fage and their Himalayan relatives of the genera <italic><tp:taxon-name><tp:taxon-name-part taxon-name-part-type="genus">Trilacuna</tp:taxon-name-part></tp:taxon-name></italic> Tong and Li and <italic><tp:taxon-name><tp:taxon-name-part taxon-name-part-type="genus">Himalayana</tp:taxon-name-part></tp:taxon-name></italic>, new genus (<tp:taxon-name><tp:taxon-name-part taxon-name-part-type="order">Araneae</tp:taxon-name-part></tp:taxon-name>, <tp:taxon-name><tp:taxon-name-part taxon-name-part-type="family">Oonopidae</tp:taxon-name-part></tp:taxon-name>).</article-title><source>Bulletin of the American Museum of Natural History</source><volume>387</volume>: <fpage>1</fpage>–<lpage>108</lpage>. <ext-link xlink:type="simple" ext-link-type="doi" xlink:href="10.1206/843.1">https://doi.org/10.1206/843.1</ext-link></mixed-citation></ref><ref id="B7"><mixed-citation xmlns:xlink="http://www.w3.org/1999/xlink" xlink:type="simple"><person-group><name name-style="western"><surname>Tong</surname><given-names>Y</given-names></name><name name-style="western"><surname>Chen</surname><given-names>H</given-names></name><name name-style="western"><surname>Bai</surname><given-names>S</given-names></name><name name-style="western"><surname>Zhang</surname><given-names>Z</given-names></name><name name-style="western"><surname>Li</surname><given-names>S</given-names></name></person-group> (<year>2019</year>) <article-title>Seven new species of the genus <italic><tp:taxon-name><tp:taxon-name-part taxon-name-part-type="genus">Trilacuna</tp:taxon-name-part></tp:taxon-name></italic> Tong &amp; Li, 2007 from Yunnan, China (<tp:taxon-name><tp:taxon-name-part taxon-name-part-type="order">Araneae</tp:taxon-name-part></tp:taxon-name>, <tp:taxon-name><tp:taxon-name-part taxon-name-part-type="family">Oonopidae</tp:taxon-name-part></tp:taxon-name>).</article-title><source>ZooKeys</source><volume>821</volume>: <fpage>11</fpage>–<lpage>44</lpage>. <ext-link xlink:type="simple" ext-link-type="doi" xlink:href="10.3897/zookeys.821.29599">https://doi.org/10.3897/zookeys.821.29599</ext-link></mixed-citation></ref></ref-list></tp:taxon-treatment>
