# Supplementary material for: Taxonomic studies on the genus Trilacuna (Araneae, Oonopidae) from Myanmar
Source: Zookeys. 2020 Aug 17;960:39–62. doi: 10.3897/zookeys.960.54053 (PMC7445191; doi:10.3897/zookeys.960.54053)
Supplement: XML Treatment for Trilacuna hponkanrazi [file zookeys.960.54053-treatment4.xml]

<!DOCTYPE tp:taxon-treatment
  PUBLIC "-//TaxonX//DTD Taxonomic Treatment Publishing DTD v0 20100105//EN" "tax-treatment-NSO.dtd">
<tp:taxon-treatment xmlns:tp="http://www.plazi.org/taxpub"><tp:treatment-meta><kwd-group><label>Taxon classification</label><kwd><named-content xmlns:xlink="http://www.w3.org/1999/xlink" content-type="kingdom">Animalia</named-content></kwd><kwd><named-content xmlns:xlink="http://www.w3.org/1999/xlink" content-type="order">Araneae</named-content></kwd><kwd><named-content xmlns:xlink="http://www.w3.org/1999/xlink" content-type="family">Oonopidae</named-content></kwd></kwd-group><mixed-citation publication-type="journal"><person-group><name><surname>Tong</surname><given-names>Yanfeng</given-names></name><name><surname>Li</surname><given-names>Shuqiang</given-names></name><name><surname>Bian</surname><given-names>Dongju</given-names></name></person-group><article-title>Taxonomic studies on the genus <italic><tp:taxon-name><tp:taxon-name-part taxon-name-part-type="genus" reg="Trilacuna">Trilacuna</tp:taxon-name-part></tp:taxon-name></italic> (<tp:taxon-name><tp:taxon-name-part taxon-name-part-type="order">Araneae</tp:taxon-name-part></tp:taxon-name>, <tp:taxon-name><tp:taxon-name-part taxon-name-part-type="family">Oonopidae</tp:taxon-name-part></tp:taxon-name>) from Myanmar</article-title><source>Zookeys</source><day>17</day><month>8</month><year>2020</year><volume>960</volume><fpage>39</fpage><lpage>62</lpage><pub-id pub-id-type="doi">10.3897/zookeys.960.54053</pub-id></mixed-citation></tp:treatment-meta><tp:nomenclature><tp:taxon-name><object-id xmlns:xlink="http://www.w3.org/1999/xlink" content-type="arpha" xlink:type="simple">0A187242-ED45-594C-8694-50147D8E8886</object-id>
              <tp:taxon-name-part taxon-name-part-type="genus" reg="Trilacuna">Trilacuna</tp:taxon-name-part>
              <tp:taxon-name-part taxon-name-part-type="species" reg="hponkanrazi">hponkanrazi</tp:taxon-name-part>
              <object-id xmlns:xlink="http://www.w3.org/1999/xlink" content-type="zoobank" xlink:type="simple">http://zoobank.org/13FB4E13-509E-4C85-A8EB-AA4DCD6607BB</object-id>
            </tp:taxon-name><tp:taxon-authority>Tong &amp; Li</tp:taxon-authority><tp:taxon-status xmlns:xlink="http://www.w3.org/1999/xlink" xlink:type="simple">sp. nov.</tp:taxon-status><xref ref-type="fig" rid="F7">Figs 7</xref><xref ref-type="fig" rid="F8">, 8</xref><xref ref-type="fig" rid="F9">, 9</xref><xref ref-type="fig" rid="F14">, 14G–I</xref><xref ref-type="fig" rid="F15">, 15E, F</xref><xref ref-type="fig" rid="F16">, 16C, D</xref></tp:nomenclature><tp:treatment-sec sec-type="type material" id="SECID0EQAAG"><title>Type material.</title><p><bold><italic>Holotype</italic></bold> ♂: Myanmar, Kachin State, Putao, Hponkanrazi Wildlife Sanctuary, around Ziradum; <named-content xmlns:xlink="http://www.w3.org/1999/xlink" content-type="dwc:verbatimCoordinates" xlink:type="simple"><named-content content-type="geo-json" specific-use="{&#34;type&#34;:&#34;Point&#34;,&#34;coordinates&#34;:[97.059100,27.574983]}" id="NCID0E5AAG" xlink:type="simple">27°34.499'N, 97°03.546'E</named-content></named-content>; elevation ca 1100 m; 19.XII.2016; Wu J. leg. (<named-content xmlns:xlink="http://www.w3.org/1999/xlink" content-type="dwc:institutional_code" xlink:type="simple">IZCAS</named-content> AR-25141). <bold><italic>Paratypes</italic></bold> 1♀: Myanmar, same data <abbrev xmlns:xlink="http://www.w3.org/1999/xlink" xlink:title="anterior sclerite" id="ABBRID0ELBAG" xlink:type="simple">as</abbrev> for holotype (<named-content xmlns:xlink="http://www.w3.org/1999/xlink" content-type="dwc:institutional_code" xlink:type="simple">IZCAS</named-content> AR-25142); 2♂1♀: roadside between Wasadum and Ziradum; <named-content xmlns:xlink="http://www.w3.org/1999/xlink" content-type="dwc:verbatimCoordinates" xlink:type="simple"><named-content content-type="geo-json" specific-use="{&#34;type&#34;:&#34;Point&#34;,&#34;coordinates&#34;:[97.125617,27.538417]}" id="NCID0EXBAG" xlink:type="simple">27°32.305'N, 97°07.537'E</named-content></named-content>; elevation ca 980 m; 12.XII.2016; Wu J. leg. (<named-content xmlns:xlink="http://www.w3.org/1999/xlink" content-type="dwc:institutional_code" xlink:type="simple">IZCAS</named-content> AR-25143-25144-25145); 1♂: same data <abbrev xmlns:xlink="http://www.w3.org/1999/xlink" xlink:title="anterior sclerite" id="ABBRID0EBCAG" xlink:type="simple">as</abbrev> preceding; <named-content xmlns:xlink="http://www.w3.org/1999/xlink" content-type="dwc:verbatimCoordinates" xlink:type="simple"><named-content content-type="geo-json" specific-use="{&#34;type&#34;:&#34;Point&#34;,&#34;coordinates&#34;:[97.121383,27.546117]}" id="NCID0EICAG" xlink:type="simple">27°32.767'N, 97°07.283'E</named-content></named-content>; elevation ca 970 m; 12.XII.2016; Wu J. leg. (<named-content xmlns:xlink="http://www.w3.org/1999/xlink" content-type="dwc:institutional_code" xlink:type="simple">IZCAS</named-content> AR-25146); 3♀: around Ziradum Village; <named-content xmlns:xlink="http://www.w3.org/1999/xlink" content-type="dwc:verbatimCoordinates" xlink:type="simple"><named-content content-type="geo-json" specific-use="{&#34;type&#34;:&#34;Point&#34;,&#34;coordinates&#34;:[97.109667,27.557750]}" id="NCID0EVCAG" xlink:type="simple">27°33.465'N, 97°06.580'E</named-content></named-content>; 1051 m; 8.V.2017; Wu J. leg. (<named-content xmlns:xlink="http://www.w3.org/1999/xlink" content-type="dwc:institutional_code" xlink:type="simple">IZCAS</named-content> AR-25147-25148-25149); 1♀: same data <abbrev xmlns:xlink="http://www.w3.org/1999/xlink" xlink:title="anterior sclerite" id="ABBRID0E6CAG" xlink:type="simple">as</abbrev> preceding; <named-content xmlns:xlink="http://www.w3.org/1999/xlink" content-type="dwc:verbatimCoordinates" xlink:type="simple"><named-content content-type="geo-json" specific-use="{&#34;type&#34;:&#34;Point&#34;,&#34;coordinates&#34;:[97.081550,27.588417]}" id="NCID0EGDAG" xlink:type="simple">27°35.305'N, 97°04.893'E</named-content></named-content>; elevation ca 1140 m; 13.V.2017; Wu J. leg. (<named-content xmlns:xlink="http://www.w3.org/1999/xlink" content-type="dwc:institutional_code" xlink:type="simple">IZCAS</named-content> AR-25150).</p></tp:treatment-sec><tp:treatment-sec sec-type="diagnosis" id="SECID0EQDAG"><title>Diagnosis.</title><p>The new species is similar to <italic><tp:taxon-name><tp:taxon-name-part taxon-name-part-type="genus" reg="Trilacuna">T.</tp:taxon-name-part> <tp:taxon-name-part taxon-name-part-type="species" reg="gongshan">gongshan</tp:taxon-name-part></tp:taxon-name></italic> Tong, Zhang &amp; Li, 2019 but can be distinguished by the forked dorsal branch of the embolus system (Fig. <xref ref-type="fig" rid="F8">8E</xref>), the curved, strongly sclerotized posterior ridge (spr) of the female’s epigastric <tp:taxon-name><tp:taxon-name-part taxon-name-part-type="genus" reg="Epigastric"/><tp:taxon-name-part taxon-name-part-type="species" reg="area">area</tp:taxon-name-part></tp:taxon-name> (Fig. <xref ref-type="fig" rid="F9">9G</xref>), and the reticulate carapace (Figs <xref ref-type="fig" rid="F7">7D, F</xref>, <xref ref-type="fig" rid="F9">9D, F</xref>) of both sexes. <italic><tp:taxon-name><tp:taxon-name-part taxon-name-part-type="genus" reg="Trilacuna">Trilacuna</tp:taxon-name-part> <tp:taxon-name-part taxon-name-part-type="species" reg="gongshan">gongshan</tp:taxon-name-part></tp:taxon-name></italic> has three long, tooth-like lobes in the embolus system, without a curved, strongly sclerotized posterior ridge in the female’s epigastric <tp:taxon-name><tp:taxon-name-part taxon-name-part-type="genus" reg="Epigastric"/><tp:taxon-name-part taxon-name-part-type="species" reg="area">area</tp:taxon-name-part></tp:taxon-name>, and with a granulate carapace in both sexes (<xref ref-type="bibr" rid="B7">Tong et al. 2019</xref>: figs 10–12, 24G, H).</p><fig id="F7" position="float" orientation="portrait"><object-id xmlns:xlink="http://www.w3.org/1999/xlink" content-type="doi" xlink:type="simple">10.3897/zookeys.960.54053.figure7</object-id><object-id xmlns:xlink="http://www.w3.org/1999/xlink" content-type="arpha" xlink:type="simple">C409684C-EE92-56D1-B7F1-CE68F3683419</object-id><label>Figure 7.</label><caption><p><italic><tp:taxon-name><tp:taxon-name-part taxon-name-part-type="genus" reg="Trilacuna">Trilacuna</tp:taxon-name-part> <tp:taxon-name-part taxon-name-part-type="species" reg="hponkanrazi">hponkanrazi</tp:taxon-name-part></tp:taxon-name></italic> sp. nov., male holotype <bold>A–C</bold> habitus in dorsal, ventral, and lateral views <bold>D–F, H</bold> prosoma in dorsal, ventral, lateral, and anterior views <bold>G</bold> abdomen in ventral view (arrow shows the patches). Abbreviations: <abbrev xmlns:xlink="http://www.w3.org/1999/xlink" xlink:title="booklung covers" id="ABBRID0ELGAG" xlink:type="simple">boc</abbrev> = booklung covers; <abbrev xmlns:xlink="http://www.w3.org/1999/xlink" xlink:title="labium deep incision" id="ABBRID0EPGAG" xlink:type="simple">ldi</abbrev> = labium deep incision. Scale bars: 0.4 mm.</p></caption><graphic xmlns:xlink="http://www.w3.org/1999/xlink" xlink:href="zookeys-960-039-g007.jpg" position="float" orientation="portrait" xlink:type="simple" id="oo_442556.jpg"><uri content-type="original_file" xlink:type="simple">https://binary.pensoft.net/fig/442556</uri></graphic></fig></tp:treatment-sec><tp:treatment-sec sec-type="description" id="SECID0EYGAG"><title>Description.</title><p><bold>Male. <italic>Body</italic></bold>: yellow, chelicerae and sternum lighter; habitus <abbrev xmlns:xlink="http://www.w3.org/1999/xlink" xlink:title="anterior sclerite" id="ABBRID0ECHAG" xlink:type="simple">as</abbrev> in Figure <xref ref-type="fig" rid="F7">7A–C</xref>; body length 1.49. <bold><italic>Carapace</italic></bold>: 0.74 long, 0.60 wide; sides finely reticulate; lateral margin rebordered (Fig. <xref ref-type="fig" rid="F7">7C</xref>). <bold><italic>Eyes</italic></bold>: <abbrev xmlns:xlink="http://www.w3.org/1999/xlink" xlink:title="anterior lateral eyes" id="ABBRID0EUHAG" xlink:type="simple">ALE</abbrev> largest; <abbrev xmlns:xlink="http://www.w3.org/1999/xlink" xlink:title="posterior lateral eyes" id="ABBRID0EYHAG" xlink:type="simple">PLE</abbrev> and <abbrev xmlns:xlink="http://www.w3.org/1999/xlink" xlink:title="posterior median eyes" id="ABBRID0E3HAG" xlink:type="simple">PME</abbrev> nearly equal in size; <abbrev xmlns:xlink="http://www.w3.org/1999/xlink" xlink:title="distance ALE–PLE" id="ABBRID0EAIAG" xlink:type="simple">ALE–PLE</abbrev> separated by less than <abbrev xmlns:xlink="http://www.w3.org/1999/xlink" xlink:title="anterior lateral eyes" id="ABBRID0EEIAG" xlink:type="simple">ALE</abbrev> radius; <abbrev xmlns:xlink="http://www.w3.org/1999/xlink" xlink:title="posterior median eyes" id="ABBRID0EIIAG" xlink:type="simple">PME</abbrev> touching each other; posterior eye row recurved <abbrev xmlns:xlink="http://www.w3.org/1999/xlink" xlink:title="anterior sclerite" id="ABBRID0EMIAG" xlink:type="simple">as</abbrev> viewed from above, procurved <abbrev xmlns:xlink="http://www.w3.org/1999/xlink" xlink:title="anterior sclerite" id="ABBRID0EQIAG" xlink:type="simple">as</abbrev> viewed from front (Fig. <xref ref-type="fig" rid="F7">7D, H</xref>). <bold><italic>Clypeus</italic></bold>: height about 1.25 times of <abbrev xmlns:xlink="http://www.w3.org/1999/xlink" xlink:title="anterior lateral eyes" id="ABBRID0E2IAG" xlink:type="simple">ALE</abbrev> diameter. <bold><italic>Mouthparts</italic></bold> (Figs <xref ref-type="fig" rid="F7">7E, H</xref>, <xref ref-type="fig" rid="F16">16C, D</xref>). <bold><italic>Sternum</italic></bold> (Fig. <xref ref-type="fig" rid="F7">7E</xref>). <bold><italic>Abdomen</italic></bold>: 0.63 long, 0.48 wide; booklung covers ovoid, surface smooth (Fig. <xref ref-type="fig" rid="F7">7C</xref>); dorsal scutum not fused with epigastric scutum; apodemes absent; posterior spiracles not connected by groove; epigastric region with patches between the posterior spiracles (Fig. <xref ref-type="fig" rid="F7">7G</xref>). <bold><italic>Palp</italic></bold> (Figs <xref ref-type="fig" rid="F8">8</xref>, <xref ref-type="fig" rid="F14">14G–I</xref>): orange; 0.52 long (0.15, 0.09, 0.13, 0.15); femur greatly swollen (width/length = 0.74) (Fig. <xref ref-type="fig" rid="F8">8A, B</xref>); bulb oval, stout, tapering apically; embolus system (Fig. <xref ref-type="fig" rid="F8">8E, F, H</xref>) with a forked dorsal branch (<abbrev xmlns:xlink="http://www.w3.org/1999/xlink" xlink:title="dorsal branch" id="ABBRID0EPKAG" xlink:type="simple">db</abbrev>) and a small ventral lobe (<abbrev xmlns:xlink="http://www.w3.org/1999/xlink" xlink:title="small ventral lobe" id="ABBRID0ETKAG" xlink:type="simple">svl</abbrev>) in prolateral view, with a small median branch (<abbrev xmlns:xlink="http://www.w3.org/1999/xlink" xlink:title="median branch" id="ABBRID0EXKAG" xlink:type="simple">mb</abbrev>) and a lateral branch (<abbrev xmlns:xlink="http://www.w3.org/1999/xlink" xlink:title="lateral branch" id="ABBRID0E2KAG" xlink:type="simple">lb</abbrev>) in retrolateral view.</p><fig id="F8" position="float" orientation="portrait"><object-id xmlns:xlink="http://www.w3.org/1999/xlink" content-type="doi" xlink:type="simple">10.3897/zookeys.960.54053.figure8</object-id><object-id xmlns:xlink="http://www.w3.org/1999/xlink" content-type="arpha" xlink:type="simple">4D3A40C0-C517-5F6B-A973-955B0539AE68</object-id><label>Figure 8.</label><caption><p><italic><tp:taxon-name><tp:taxon-name-part taxon-name-part-type="genus" reg="Trilacuna">Trilacuna</tp:taxon-name-part> <tp:taxon-name-part taxon-name-part-type="species" reg="hponkanrazi">hponkanrazi</tp:taxon-name-part></tp:taxon-name></italic> sp. nov., male holotype, left palp, <abbrev xmlns:xlink="http://www.w3.org/1999/xlink" xlink:title="Scanning electron microscope" id="ABBRID0ESLAG" xlink:type="simple">SEM</abbrev><bold>A, B, G</bold> prolateral, retrolateral and dorsal views <bold>C, D</bold> palpal bulb in prolateral and retrolateral views <bold>E, F, H</bold> distal part of palpal bulb in prolateral, retrolateral, and dorsal views. Abbreviations: <abbrev xmlns:xlink="http://www.w3.org/1999/xlink" xlink:title="dorsal branch" id="ABBRID0E3LAG" xlink:type="simple">db</abbrev> = dorsal branch; <abbrev xmlns:xlink="http://www.w3.org/1999/xlink" xlink:title="dorsal setae" id="ABBRID0EAMAG" xlink:type="simple">ds</abbrev> = dorsal setae; <abbrev xmlns:xlink="http://www.w3.org/1999/xlink" xlink:title="lateral branch" id="ABBRID0EEMAG" xlink:type="simple">lb</abbrev>= lateral branch; <abbrev xmlns:xlink="http://www.w3.org/1999/xlink" xlink:title="small median branch" id="ABBRID0EIMAG" xlink:type="simple">smb</abbrev>= small median branch; <abbrev xmlns:xlink="http://www.w3.org/1999/xlink" xlink:title="small ventral lobe" id="ABBRID0EMMAG" xlink:type="simple">svl</abbrev> = small ventral lobe; <abbrev xmlns:xlink="http://www.w3.org/1999/xlink" xlink:title="ventral setae" id="ABBRID0EQMAG" xlink:type="simple">vs</abbrev> = ventral setae.</p></caption><graphic xmlns:xlink="http://www.w3.org/1999/xlink" xlink:href="zookeys-960-039-g008.jpg" position="float" orientation="portrait" xlink:type="simple" id="oo_442557.jpg"><uri content-type="original_file" xlink:type="simple">https://binary.pensoft.net/fig/442557</uri></graphic></fig><p><bold>Female.</bold> Same <abbrev xmlns:xlink="http://www.w3.org/1999/xlink" xlink:title="anterior sclerite" id="ABBRID0E4MAG" xlink:type="simple">as</abbrev> male except <abbrev xmlns:xlink="http://www.w3.org/1999/xlink" xlink:title="anterior sclerite" id="ABBRID0EBNAG" xlink:type="simple">as</abbrev> noted. <bold><italic>Habitus</italic></bold>: <abbrev xmlns:xlink="http://www.w3.org/1999/xlink" xlink:title="anterior sclerite" id="ABBRID0EINAG" xlink:type="simple">as</abbrev> in Figure <xref ref-type="fig" rid="F9">9A–C</xref>. <bold><italic>Body</italic></bold>: length 1.43. <bold><italic>Carapace</italic></bold>: 0.70 long, 0.57 wide. <bold><italic>Abdomen</italic></bold>: 0.76 long, 0.45 wide. <bold><italic><tp:taxon-name><tp:taxon-name-part taxon-name-part-type="genus" reg="Epigastric">Epigastric</tp:taxon-name-part> <tp:taxon-name-part taxon-name-part-type="species" reg="area">area</tp:taxon-name-part></tp:taxon-name></italic></bold> (Figs <xref ref-type="fig" rid="F9">9G</xref>, <xref ref-type="fig" rid="F15">15E</xref>): with a curved, strongly sclerotized posterior ridge (spr). <bold><italic><tp:taxon-name><tp:taxon-name-part taxon-name-part-type="genus" reg="Endogyne">Endogyne</tp:taxon-name-part></tp:taxon-name></italic></bold> (Fig. <xref ref-type="fig" rid="F15">15F</xref>): with narrow, transverse sclerite (<abbrev xmlns:xlink="http://www.w3.org/1999/xlink" xlink:title="transverse sclerite" id="ABBRID0EZOAG" xlink:type="simple">tsc</abbrev>), an anterior stick-shaped sclerite (<abbrev xmlns:xlink="http://www.w3.org/1999/xlink" xlink:title="anterior sclerite" id="ABBRID0E4OAG" xlink:type="simple">as</abbrev>), and a posterior small globular structure (<abbrev xmlns:xlink="http://www.w3.org/1999/xlink" xlink:title="globular structure" id="ABBRID0EBPAG" xlink:type="simple">glo</abbrev>); transverse bars (<abbrev xmlns:xlink="http://www.w3.org/1999/xlink" xlink:title="transverse bars" id="ABBRID0EFPAG" xlink:type="simple">tba</abbrev>) with two lateral apodemes (<abbrev xmlns:xlink="http://www.w3.org/1999/xlink" xlink:title="apodeme" id="ABBRID0EJPAG" xlink:type="simple">ap</abbrev>).</p><fig id="F9" position="float" orientation="portrait"><object-id xmlns:xlink="http://www.w3.org/1999/xlink" content-type="doi" xlink:type="simple">10.3897/zookeys.960.54053.figure9</object-id><object-id xmlns:xlink="http://www.w3.org/1999/xlink" content-type="arpha" xlink:type="simple">15C44076-2192-5CC5-B118-C31C508C1ED5</object-id><label>Figure 9.</label><caption><p><italic><tp:taxon-name><tp:taxon-name-part taxon-name-part-type="genus" reg="Trilacuna">Trilacuna</tp:taxon-name-part> <tp:taxon-name-part taxon-name-part-type="species" reg="hponkanrazi">hponkanrazi</tp:taxon-name-part></tp:taxon-name></italic> sp. nov., female (<named-content xmlns:xlink="http://www.w3.org/1999/xlink" content-type="dwc:institutional_code" xlink:type="simple">IZCAS</named-content> AR-25147) <bold>A–C</bold> habitus in dorsal, ventral, and lateral views <bold>D–F, H</bold> prosoma in dorsal, ventral, lateral, and anterior views <bold>G</bold> abdomen in ventral view. Abbreviation: <abbrev xmlns:xlink="http://www.w3.org/1999/xlink" xlink:title="labium deep incision" id="ABBRID0ELQAG" xlink:type="simple">ldi</abbrev> = labium deep incision; spr = sclerotized posterior ridge. Scale bars: 0.4 mm.</p></caption><graphic xmlns:xlink="http://www.w3.org/1999/xlink" xlink:href="zookeys-960-039-g009.jpg" position="float" orientation="portrait" xlink:type="simple" id="oo_442558.jpg"><uri content-type="original_file" xlink:type="simple">https://binary.pensoft.net/fig/442558</uri></graphic></fig></tp:treatment-sec><tp:treatment-sec sec-type="etymology" id="SECID0EUQAG"><title>Etymology.</title><p>The specific name is a noun in apposition taken from the type locality.</p></tp:treatment-sec><tp:treatment-sec sec-type="distribution" id="SECID0EZQAG"><title>Distribution.</title><p>Known only from the type locality.</p></tp:treatment-sec><tp:treatment-sec><!--Section generated to contain objects referenced in tp:taxon-treatment.--><fig id="F14" position="float" orientation="portrait"><object-id xmlns:xlink="http://www.w3.org/1999/xlink" content-type="doi" xlink:type="simple">10.3897/zookeys.960.54053.figure14</object-id><object-id xmlns:xlink="http://www.w3.org/1999/xlink" content-type="arpha" xlink:type="simple">5EEEFED1-AEA8-58B9-B36B-476409F19D93</object-id><label>Figure 14.</label><caption><p><italic><tp:taxon-name><tp:taxon-name-part taxon-name-part-type="genus" reg="Trilacuna">Trilacuna</tp:taxon-name-part></tp:taxon-name></italic> spp., left male palp <bold>A–C</bold><italic><tp:taxon-name><tp:taxon-name-part taxon-name-part-type="genus" reg="Trilacuna">T.</tp:taxon-name-part> <tp:taxon-name-part taxon-name-part-type="species" reg="besucheti">besucheti</tp:taxon-name-part></tp:taxon-name></italic><bold>D–F</bold><italic><tp:taxon-name><tp:taxon-name-part taxon-name-part-type="genus" reg="Trilacuna">T.</tp:taxon-name-part> <tp:taxon-name-part taxon-name-part-type="species" reg="changzi">changzi</tp:taxon-name-part></tp:taxon-name></italic> sp. nov. <bold>G–I</bold><italic><tp:taxon-name><tp:taxon-name-part taxon-name-part-type="genus" reg="Trilacuna">T.</tp:taxon-name-part> <tp:taxon-name-part taxon-name-part-type="species" reg="hponkanrazi">hponkanrazi</tp:taxon-name-part></tp:taxon-name></italic> sp. nov. <bold>J–L</bold><italic><tp:taxon-name><tp:taxon-name-part taxon-name-part-type="genus" reg="Trilacuna">T.</tp:taxon-name-part> <tp:taxon-name-part taxon-name-part-type="species" reg="triseta">triseta</tp:taxon-name-part></tp:taxon-name></italic> sp. nov. <bold>A, D, G, J</bold> prolateral views <bold>B, E, H, K</bold> dorsal views <bold>C, F, I, L</bold> retrolateral views. Scales: 0.2 mm.</p></caption><graphic xmlns:xlink="http://www.w3.org/1999/xlink" xlink:href="zookeys-960-039-g014.jpg" position="float" orientation="portrait" xlink:type="simple" id="oo_442563.jpg"><uri content-type="original_file" xlink:type="simple">https://binary.pensoft.net/fig/442563</uri></graphic></fig><fig id="F15" position="float" orientation="portrait"><object-id xmlns:xlink="http://www.w3.org/1999/xlink" content-type="doi" xlink:type="simple">10.3897/zookeys.960.54053.figure15</object-id><object-id xmlns:xlink="http://www.w3.org/1999/xlink" content-type="arpha" xlink:type="simple">A94F893B-CFAE-5881-BB62-15F25CE933F0</object-id><label>Figure 15.</label><caption><p><italic><tp:taxon-name><tp:taxon-name-part taxon-name-part-type="genus" reg="Trilacuna">Trilacuna</tp:taxon-name-part></tp:taxon-name></italic> spp., female copulatory organ <bold>A, B</bold><italic><tp:taxon-name><tp:taxon-name-part taxon-name-part-type="genus" reg="Trilacuna">T.</tp:taxon-name-part> <tp:taxon-name-part taxon-name-part-type="species" reg="besucheti">besucheti</tp:taxon-name-part></tp:taxon-name></italic><bold>C, D</bold><italic><tp:taxon-name><tp:taxon-name-part taxon-name-part-type="genus" reg="Trilacuna">T.</tp:taxon-name-part> <tp:taxon-name-part taxon-name-part-type="species" reg="changzi">changzi</tp:taxon-name-part></tp:taxon-name></italic> sp. nov. <bold>E, F</bold><italic><tp:taxon-name><tp:taxon-name-part taxon-name-part-type="genus" reg="Trilacuna">T.</tp:taxon-name-part> <tp:taxon-name-part taxon-name-part-type="species" reg="hponkanrazi">hponkanrazi</tp:taxon-name-part></tp:taxon-name></italic> sp. nov. <bold>G, H</bold><italic><tp:taxon-name><tp:taxon-name-part taxon-name-part-type="genus" reg="Trilacuna">T.</tp:taxon-name-part> <tp:taxon-name-part taxon-name-part-type="species" reg="loebli">loebli</tp:taxon-name-part></tp:taxon-name></italic><bold>I, J</bold><italic><tp:taxon-name><tp:taxon-name-part taxon-name-part-type="genus" reg="Trilacuna">T.</tp:taxon-name-part> <tp:taxon-name-part taxon-name-part-type="species" reg="zhigangi">zhigangi</tp:taxon-name-part></tp:taxon-name></italic> sp. nov. <bold>A, C, E, G, I</bold> ventral view <bold>B, D, F, H, J</bold> dorsal view. Abbreviations: <abbrev xmlns:xlink="http://www.w3.org/1999/xlink" xlink:title="apodeme" id="ABBRID0EQVBG" xlink:type="simple">ap</abbrev> = apodeme; <abbrev xmlns:xlink="http://www.w3.org/1999/xlink" xlink:title="anterior sclerite" id="ABBRID0EUVBG" xlink:type="simple">as</abbrev> = anterior sclerite; <abbrev xmlns:xlink="http://www.w3.org/1999/xlink" xlink:title="dorsal branch" id="ABBRID0EYVBG" xlink:type="simple">db</abbrev> = darkened band; <abbrev xmlns:xlink="http://www.w3.org/1999/xlink" xlink:title="globular structure" id="ABBRID0E3VBG" xlink:type="simple">glo</abbrev> = globular structure; <abbrev xmlns:xlink="http://www.w3.org/1999/xlink" xlink:title="posterior spiracle" id="ABBRID0EAWBG" xlink:type="simple">psp</abbrev> = posterior spiracle; <abbrev xmlns:xlink="http://www.w3.org/1999/xlink" xlink:title="semicircular plate" id="ABBRID0EEWBG" xlink:type="simple">sep</abbrev> = semicircular plate; <abbrev xmlns:xlink="http://www.w3.org/1999/xlink" xlink:title="transverse bars" id="ABBRID0EIWBG" xlink:type="simple">tba</abbrev> = transverse bars; <abbrev xmlns:xlink="http://www.w3.org/1999/xlink" xlink:title="triangular plate" id="ABBRID0EMWBG" xlink:type="simple">tp</abbrev> = triangular plate; <abbrev xmlns:xlink="http://www.w3.org/1999/xlink" xlink:title="transverse sclerite" id="ABBRID0EQWBG" xlink:type="simple">tsc</abbrev> = transverse sclerite. Scales: 0.2 mm.</p></caption><graphic xmlns:xlink="http://www.w3.org/1999/xlink" xlink:href="zookeys-960-039-g015.jpg" position="float" orientation="portrait" xlink:type="simple" id="oo_442564.jpg"><uri content-type="original_file" xlink:type="simple">https://binary.pensoft.net/fig/442564</uri></graphic></fig><fig id="F16" position="float" orientation="portrait"><object-id xmlns:xlink="http://www.w3.org/1999/xlink" content-type="doi" xlink:type="simple">10.3897/zookeys.960.54053.figure16</object-id><object-id xmlns:xlink="http://www.w3.org/1999/xlink" content-type="arpha" xlink:type="simple">D2009D0C-33F6-5111-9D4E-EC76C8E44F8A</object-id><label>Figure 16.</label><caption><p><italic><tp:taxon-name><tp:taxon-name-part taxon-name-part-type="genus" reg="Trilacuna">Trilacuna</tp:taxon-name-part></tp:taxon-name></italic> spp., male labium and endites, ventral view <bold>A, B</bold><italic><tp:taxon-name><tp:taxon-name-part taxon-name-part-type="genus" reg="Trilacuna">T.</tp:taxon-name-part> <tp:taxon-name-part taxon-name-part-type="species" reg="changzi">changzi</tp:taxon-name-part></tp:taxon-name></italic> sp. nov., white arrow shows the long, strongly curved spines <bold>C, D</bold><italic><tp:taxon-name><tp:taxon-name-part taxon-name-part-type="genus" reg="Trilacuna">T.</tp:taxon-name-part> <tp:taxon-name-part taxon-name-part-type="species" reg="hponkanrazi">hponkanrazi</tp:taxon-name-part></tp:taxon-name></italic> sp. nov. <bold>E, F</bold><italic><tp:taxon-name><tp:taxon-name-part taxon-name-part-type="genus" reg="Trilacuna">T.</tp:taxon-name-part> <tp:taxon-name-part taxon-name-part-type="species" reg="besucheti">besucheti</tp:taxon-name-part></tp:taxon-name></italic><bold>G, H</bold><italic><tp:taxon-name><tp:taxon-name-part taxon-name-part-type="genus" reg="Trilacuna">T.</tp:taxon-name-part> <tp:taxon-name-part taxon-name-part-type="species" reg="triseta">triseta</tp:taxon-name-part></tp:taxon-name></italic> sp. nov., black arrow shows the three black, strong setae. Abbreviations: <abbrev xmlns:xlink="http://www.w3.org/1999/xlink" xlink:title="bent thick setae" id="ABBRID0E3YBG" xlink:type="simple">bts</abbrev> = bent thick setae; <abbrev xmlns:xlink="http://www.w3.org/1999/xlink" xlink:title="comb-like setae" id="ABBRID0EAZBG" xlink:type="simple">cos</abbrev> = comb-like setae.</p></caption><graphic xmlns:xlink="http://www.w3.org/1999/xlink" xlink:href="zookeys-960-039-g016.jpg" position="float" orientation="portrait" xlink:type="simple" id="oo_442565.jpg"><uri content-type="original_file" xlink:type="simple">https://binary.pensoft.net/fig/442565</uri></graphic></fig></tp:treatment-sec><ref-list><ref id="B7"><mixed-citation xmlns:xlink="http://www.w3.org/1999/xlink" xlink:type="simple"><person-group><name name-style="western"><surname>Tong</surname><given-names>Y</given-names></name><name name-style="western"><surname>Chen</surname><given-names>H</given-names></name><name name-style="western"><surname>Bai</surname><given-names>S</given-names></name><name name-style="western"><surname>Zhang</surname><given-names>Z</given-names></name><name name-style="western"><surname>Li</surname><given-names>S</given-names></name></person-group> (<year>2019</year>) <article-title>Seven new species of the genus <italic><tp:taxon-name><tp:taxon-name-part taxon-name-part-type="genus">Trilacuna</tp:taxon-name-part></tp:taxon-name></italic> Tong &amp; Li, 2007 from Yunnan, China (<tp:taxon-name><tp:taxon-name-part taxon-name-part-type="order">Araneae</tp:taxon-name-part></tp:taxon-name>, <tp:taxon-name><tp:taxon-name-part taxon-name-part-type="family">Oonopidae</tp:taxon-name-part></tp:taxon-name>).</article-title><source>ZooKeys</source><volume>821</volume>: <fpage>11</fpage>–<lpage>44</lpage>. <ext-link xlink:type="simple" ext-link-type="doi" xlink:href="10.3897/zookeys.821.29599">https://doi.org/10.3897/zookeys.821.29599</ext-link></mixed-citation></ref></ref-list></tp:taxon-treatment>
