# Supplementary material for: Taxonomic studies on the genus Trilacuna (Araneae, Oonopidae) from Myanmar
Source: Zookeys. 2020 Aug 17;960:39–62. doi: 10.3897/zookeys.960.54053 (PMC7445191; doi:10.3897/zookeys.960.54053)
Supplement: XML Treatment for Trilacuna loebli [file zookeys.960.54053-treatment5.xml]

<!DOCTYPE tp:taxon-treatment
  PUBLIC "-//TaxonX//DTD Taxonomic Treatment Publishing DTD v0 20100105//EN" "tax-treatment-NSO.dtd">
<tp:taxon-treatment xmlns:tp="http://www.plazi.org/taxpub"><tp:treatment-meta><kwd-group><label>Taxon classification</label><kwd><named-content xmlns:xlink="http://www.w3.org/1999/xlink" content-type="kingdom">Animalia</named-content></kwd><kwd><named-content xmlns:xlink="http://www.w3.org/1999/xlink" content-type="order">Araneae</named-content></kwd><kwd><named-content xmlns:xlink="http://www.w3.org/1999/xlink" content-type="family">Oonopidae</named-content></kwd></kwd-group><mixed-citation publication-type="journal"><person-group><name><surname>Tong</surname><given-names>Yanfeng</given-names></name><name><surname>Li</surname><given-names>Shuqiang</given-names></name><name><surname>Bian</surname><given-names>Dongju</given-names></name></person-group><article-title>Taxonomic studies on the genus <italic><tp:taxon-name><tp:taxon-name-part taxon-name-part-type="genus" reg="Trilacuna">Trilacuna</tp:taxon-name-part></tp:taxon-name></italic> (<tp:taxon-name><tp:taxon-name-part taxon-name-part-type="order">Araneae</tp:taxon-name-part></tp:taxon-name>, <tp:taxon-name><tp:taxon-name-part taxon-name-part-type="family">Oonopidae</tp:taxon-name-part></tp:taxon-name>) from Myanmar</article-title><source>Zookeys</source><day>17</day><month>8</month><year>2020</year><volume>960</volume><fpage>39</fpage><lpage>62</lpage><pub-id pub-id-type="doi">10.3897/zookeys.960.54053</pub-id></mixed-citation></tp:treatment-meta><tp:nomenclature><tp:taxon-name><object-id xmlns:xlink="http://www.w3.org/1999/xlink" content-type="arpha" xlink:type="simple">7F56EAB9-8F44-57DB-AE09-BC5A0C2986D6</object-id>
              <tp:taxon-name-part taxon-name-part-type="genus" reg="Trilacuna">Trilacuna</tp:taxon-name-part>
              <tp:taxon-name-part taxon-name-part-type="species" reg="loebli">loebli</tp:taxon-name-part>
            </tp:taxon-name><tp:taxon-authority>Grismado &amp; Piacentini, 2014</tp:taxon-authority><xref ref-type="fig" rid="F10">Figs 10</xref><xref ref-type="fig" rid="F15">, 15G</xref><xref ref-type="fig" rid="F15">, 15H</xref><tp:nomenclature-citation-list><tp:nomenclature-citation><tp:taxon-name>
                  <tp:taxon-name-part taxon-name-part-type="genus" reg="Trilacuna">Trilacuna</tp:taxon-name-part> <tp:taxon-name-part taxon-name-part-type="species" reg="loebli">loebli</tp:taxon-name-part></tp:taxon-name><comment>Grismado &amp; Piacentini, in <xref ref-type="bibr" rid="B2">Grismado et al. 2014</xref>: 44, fig. 35A–I</comment></tp:nomenclature-citation></tp:nomenclature-citation-list></tp:nomenclature><tp:treatment-sec sec-type="material" id="SECID0EATAG"><title>Material examined.</title><p>1♀, Myanmar, Kachin State, Putao, roadside between Wasadum and Ziradum; <named-content xmlns:xlink="http://www.w3.org/1999/xlink" content-type="dwc:verbatimCoordinates" xlink:type="simple"><named-content content-type="geo-json" specific-use="{&#34;type&#34;:&#34;Point&#34;,&#34;coordinates&#34;:[97.125617,27.538417]}" id="NCID0EJTAG" xlink:type="simple">27°32.305'N, 97°07.537'E</named-content></named-content>; elevation ca 980 m; 12.XII.2016; Wu J. leg. (<named-content xmlns:xlink="http://www.w3.org/1999/xlink" content-type="dwc:institutional_code" xlink:type="simple">IZCAS</named-content> AR-25156).</p></tp:treatment-sec><tp:treatment-sec sec-type="diagnosis" id="SECID0ETTAG"><title>Diagnosis.</title><p>Females of this species can be distinguished from other congeners by the semicircular plate of the epigastric <tp:taxon-name><tp:taxon-name-part taxon-name-part-type="genus" reg="Epigastric"/><tp:taxon-name-part taxon-name-part-type="species" reg="area">area</tp:taxon-name-part></tp:taxon-name> and the worm-shaped globular structure of the endogyne (Fig. <xref ref-type="fig" rid="F15">15G, H</xref>).</p></tp:treatment-sec><tp:treatment-sec sec-type="description" id="SECID0EGUAG"><title>Description.</title><p>See <xref ref-type="bibr" rid="B2">Grismado et al. 2014</xref>.</p></tp:treatment-sec><tp:treatment-sec sec-type="distribution" id="SECID0EQUAG"><title>Distribution.</title><p>India (Assam); Myanmar.</p></tp:treatment-sec><tp:treatment-sec sec-type="variation" id="SECID0EVUAG"><title>Variation.</title><p>The specimens from Myanmar have a reticulate carapace and a nearly straight posterior eye row in dorsal view (Fig. <xref ref-type="fig" rid="F10">10D</xref>). By contrast, the specimens from India have a granulate carapace, and the posterior eye row is slightly recurved in dorsal view (<xref ref-type="bibr" rid="B2">Grismado et al. 2014</xref>: figs 35H, I).</p><fig id="F10" position="float" orientation="portrait"><object-id xmlns:xlink="http://www.w3.org/1999/xlink" content-type="doi" xlink:type="simple">10.3897/zookeys.960.54053.figure10</object-id><object-id xmlns:xlink="http://www.w3.org/1999/xlink" content-type="arpha" xlink:type="simple">7681255E-0FD9-5AFF-9720-DA731A5D3A1F</object-id><label>Figure 10.</label><caption><p><italic><tp:taxon-name><tp:taxon-name-part taxon-name-part-type="genus" reg="Trilacuna">Trilacuna</tp:taxon-name-part> <tp:taxon-name-part taxon-name-part-type="species" reg="loebli">loebli</tp:taxon-name-part></tp:taxon-name></italic>, female (<named-content xmlns:xlink="http://www.w3.org/1999/xlink" content-type="dwc:institutional_code" xlink:type="simple">IZCAS</named-content> AR-25156) <bold>A–C</bold> habitus in dorsal, ventral, and lateral views <bold>D–F, H</bold> prosoma in dorsal, ventral, lateral, and anterior views <bold>G</bold> abdomen in ventral view. Abbreviations: <abbrev xmlns:xlink="http://www.w3.org/1999/xlink" xlink:title="booklung covers" id="ABBRID0EBWAG" xlink:type="simple">boc</abbrev> = booklung covers; <abbrev xmlns:xlink="http://www.w3.org/1999/xlink" xlink:title="clypeus median projection" id="ABBRID0EFWAG" xlink:type="simple">cmp</abbrev> = clypeus median projection; <abbrev xmlns:xlink="http://www.w3.org/1999/xlink" xlink:title="elevated seta base" id="ABBRID0EJWAG" xlink:type="simple">esb</abbrev> = elevated seta base; <abbrev xmlns:xlink="http://www.w3.org/1999/xlink" xlink:title="labium deep incision" id="ABBRID0ENWAG" xlink:type="simple">ldi</abbrev> = labium deep incision; <abbrev xmlns:xlink="http://www.w3.org/1999/xlink" xlink:title="semicircular plate" id="ABBRID0ERWAG" xlink:type="simple">sep</abbrev> = semicircular plate. Scale bars: 0.4 mm.</p></caption><graphic xmlns:xlink="http://www.w3.org/1999/xlink" xlink:href="zookeys-960-039-g010.jpg" position="float" orientation="portrait" xlink:type="simple" id="oo_442559.jpg"><uri content-type="original_file" xlink:type="simple">https://binary.pensoft.net/fig/442559</uri></graphic></fig></tp:treatment-sec><tp:treatment-sec><!--Section generated to contain objects referenced in tp:taxon-treatment.--><fig id="F15" position="float" orientation="portrait"><object-id xmlns:xlink="http://www.w3.org/1999/xlink" content-type="doi" xlink:type="simple">10.3897/zookeys.960.54053.figure15</object-id><object-id xmlns:xlink="http://www.w3.org/1999/xlink" content-type="arpha" xlink:type="simple">A94F893B-CFAE-5881-BB62-15F25CE933F0</object-id><label>Figure 15.</label><caption><p><italic><tp:taxon-name><tp:taxon-name-part taxon-name-part-type="genus" reg="Trilacuna">Trilacuna</tp:taxon-name-part></tp:taxon-name></italic> spp., female copulatory organ <bold>A, B</bold><italic><tp:taxon-name><tp:taxon-name-part taxon-name-part-type="genus" reg="Trilacuna">T.</tp:taxon-name-part> <tp:taxon-name-part taxon-name-part-type="species" reg="besucheti">besucheti</tp:taxon-name-part></tp:taxon-name></italic><bold>C, D</bold><italic><tp:taxon-name><tp:taxon-name-part taxon-name-part-type="genus" reg="Trilacuna">T.</tp:taxon-name-part> <tp:taxon-name-part taxon-name-part-type="species" reg="changzi">changzi</tp:taxon-name-part></tp:taxon-name></italic> sp. nov. <bold>E, F</bold><italic><tp:taxon-name><tp:taxon-name-part taxon-name-part-type="genus" reg="Trilacuna">T.</tp:taxon-name-part> <tp:taxon-name-part taxon-name-part-type="species" reg="hponkanrazi">hponkanrazi</tp:taxon-name-part></tp:taxon-name></italic> sp. nov. <bold>G, H</bold><italic><tp:taxon-name><tp:taxon-name-part taxon-name-part-type="genus" reg="Trilacuna">T.</tp:taxon-name-part> <tp:taxon-name-part taxon-name-part-type="species" reg="loebli">loebli</tp:taxon-name-part></tp:taxon-name></italic><bold>I, J</bold><italic><tp:taxon-name><tp:taxon-name-part taxon-name-part-type="genus" reg="Trilacuna">T.</tp:taxon-name-part> <tp:taxon-name-part taxon-name-part-type="species" reg="zhigangi">zhigangi</tp:taxon-name-part></tp:taxon-name></italic> sp. nov. <bold>A, C, E, G, I</bold> ventral view <bold>B, D, F, H, J</bold> dorsal view. Abbreviations: <abbrev xmlns:xlink="http://www.w3.org/1999/xlink" xlink:title="apodeme" id="ABBRID0EQVBG" xlink:type="simple">ap</abbrev> = apodeme; <abbrev xmlns:xlink="http://www.w3.org/1999/xlink" xlink:title="anterior sclerite" id="ABBRID0EUVBG" xlink:type="simple">as</abbrev> = anterior sclerite; <abbrev xmlns:xlink="http://www.w3.org/1999/xlink" xlink:title="dorsal branch" id="ABBRID0EYVBG" xlink:type="simple">db</abbrev> = darkened band; <abbrev xmlns:xlink="http://www.w3.org/1999/xlink" xlink:title="globular structure" id="ABBRID0E3VBG" xlink:type="simple">glo</abbrev> = globular structure; <abbrev xmlns:xlink="http://www.w3.org/1999/xlink" xlink:title="posterior spiracle" id="ABBRID0EAWBG" xlink:type="simple">psp</abbrev> = posterior spiracle; <abbrev xmlns:xlink="http://www.w3.org/1999/xlink" xlink:title="semicircular plate" id="ABBRID0EEWBG" xlink:type="simple">sep</abbrev> = semicircular plate; <abbrev xmlns:xlink="http://www.w3.org/1999/xlink" xlink:title="transverse bars" id="ABBRID0EIWBG" xlink:type="simple">tba</abbrev> = transverse bars; <abbrev xmlns:xlink="http://www.w3.org/1999/xlink" xlink:title="triangular plate" id="ABBRID0EMWBG" xlink:type="simple">tp</abbrev> = triangular plate; <abbrev xmlns:xlink="http://www.w3.org/1999/xlink" xlink:title="transverse sclerite" id="ABBRID0EQWBG" xlink:type="simple">tsc</abbrev> = transverse sclerite. Scales: 0.2 mm.</p></caption><graphic xmlns:xlink="http://www.w3.org/1999/xlink" xlink:href="zookeys-960-039-g015.jpg" position="float" orientation="portrait" xlink:type="simple" id="oo_442564.jpg"><uri content-type="original_file" xlink:type="simple">https://binary.pensoft.net/fig/442564</uri></graphic></fig></tp:treatment-sec><ref-list><ref id="B2"><mixed-citation xmlns:xlink="http://www.w3.org/1999/xlink" xlink:type="simple"><person-group><name name-style="western"><surname>Grismado</surname><given-names>CJ</given-names></name><name name-style="western"><surname>Deeleman-Reinhold</surname><given-names>CL</given-names></name><name name-style="western"><surname>Piacentini</surname><given-names>LN</given-names></name><name name-style="western"><surname>Izquierdo</surname><given-names>MA</given-names></name><name name-style="western"><surname>Ramírez</surname><given-names>MJ</given-names></name></person-group> (<year>2014</year>) <article-title>Taxonomic review of the goblin spiders of the genus <italic><tp:taxon-name><tp:taxon-name-part taxon-name-part-type="genus">Dysderoides</tp:taxon-name-part></tp:taxon-name></italic> Fage and their Himalayan relatives of the genera <italic><tp:taxon-name><tp:taxon-name-part taxon-name-part-type="genus">Trilacuna</tp:taxon-name-part></tp:taxon-name></italic> Tong and Li and <italic><tp:taxon-name><tp:taxon-name-part taxon-name-part-type="genus">Himalayana</tp:taxon-name-part></tp:taxon-name></italic>, new genus (<tp:taxon-name><tp:taxon-name-part taxon-name-part-type="order">Araneae</tp:taxon-name-part></tp:taxon-name>, <tp:taxon-name><tp:taxon-name-part taxon-name-part-type="family">Oonopidae</tp:taxon-name-part></tp:taxon-name>).</article-title><source>Bulletin of the American Museum of Natural History</source><volume>387</volume>: <fpage>1</fpage>–<lpage>108</lpage>. <ext-link xlink:type="simple" ext-link-type="doi" xlink:href="10.1206/843.1">https://doi.org/10.1206/843.1</ext-link></mixed-citation></ref></ref-list></tp:taxon-treatment>
