# Supplementary material for: Taxonomic studies on the genus Trilacuna (Araneae, Oonopidae) from Myanmar
Source: Zookeys. 2020 Aug 17;960:39–62. doi: 10.3897/zookeys.960.54053 (PMC7445191; doi:10.3897/zookeys.960.54053)
Supplement: XML Treatment for Trilacuna triseta [file zookeys.960.54053-treatment6.xml]

<!DOCTYPE tp:taxon-treatment
  PUBLIC "-//TaxonX//DTD Taxonomic Treatment Publishing DTD v0 20100105//EN" "tax-treatment-NSO.dtd">
<tp:taxon-treatment xmlns:tp="http://www.plazi.org/taxpub"><tp:treatment-meta><kwd-group><label>Taxon classification</label><kwd><named-content xmlns:xlink="http://www.w3.org/1999/xlink" content-type="kingdom">Animalia</named-content></kwd><kwd><named-content xmlns:xlink="http://www.w3.org/1999/xlink" content-type="order">Araneae</named-content></kwd><kwd><named-content xmlns:xlink="http://www.w3.org/1999/xlink" content-type="family">Oonopidae</named-content></kwd></kwd-group><mixed-citation publication-type="journal"><person-group><name><surname>Tong</surname><given-names>Yanfeng</given-names></name><name><surname>Li</surname><given-names>Shuqiang</given-names></name><name><surname>Bian</surname><given-names>Dongju</given-names></name></person-group><article-title>Taxonomic studies on the genus <italic><tp:taxon-name><tp:taxon-name-part taxon-name-part-type="genus" reg="Trilacuna">Trilacuna</tp:taxon-name-part></tp:taxon-name></italic> (<tp:taxon-name><tp:taxon-name-part taxon-name-part-type="order">Araneae</tp:taxon-name-part></tp:taxon-name>, <tp:taxon-name><tp:taxon-name-part taxon-name-part-type="family">Oonopidae</tp:taxon-name-part></tp:taxon-name>) from Myanmar</article-title><source>Zookeys</source><day>17</day><month>8</month><year>2020</year><volume>960</volume><fpage>39</fpage><lpage>62</lpage><pub-id pub-id-type="doi">10.3897/zookeys.960.54053</pub-id></mixed-citation></tp:treatment-meta><tp:nomenclature><tp:taxon-name><object-id xmlns:xlink="http://www.w3.org/1999/xlink" content-type="arpha" xlink:type="simple">928E0B69-FD72-5DC1-A003-7E8A37BF3908</object-id>
              <tp:taxon-name-part taxon-name-part-type="genus" reg="Trilacuna">Trilacuna</tp:taxon-name-part>
              <tp:taxon-name-part taxon-name-part-type="species" reg="triseta">triseta</tp:taxon-name-part>
              <object-id xmlns:xlink="http://www.w3.org/1999/xlink" content-type="zoobank" xlink:type="simple">http://zoobank.org/C04150ED-AD13-41F8-A86D-EE9FDD9B02D0</object-id>
            </tp:taxon-name><tp:taxon-authority>Tong &amp; Li</tp:taxon-authority><tp:taxon-status xmlns:xlink="http://www.w3.org/1999/xlink" xlink:type="simple">sp. nov.</tp:taxon-status><xref ref-type="fig" rid="F11">Figs 11</xref><xref ref-type="fig" rid="F12">, 12</xref><xref ref-type="fig" rid="F14">, 14J–L</xref><xref ref-type="fig" rid="F16">, 16G</xref><xref ref-type="fig" rid="F16">, 16H</xref></tp:nomenclature><tp:treatment-sec sec-type="type material" id="SECID0EXYAG"><title>Type material.</title><p><bold><italic>Holotype</italic></bold> ♂: Myanmar, Kachin State, Putao, Hponkanrazi Wildlife Sanctuary; <named-content xmlns:xlink="http://www.w3.org/1999/xlink" content-type="dwc:verbatimCoordinates" xlink:type="simple"><named-content content-type="geo-json" specific-use="{&#34;type&#34;:&#34;Point&#34;,&#34;coordinates&#34;:[97.000600,27.533867]}" id="NCID0EFZAG" xlink:type="simple">27°32.032'N, 97°00.036'E</named-content></named-content>; elevation ca 2010 m; 15.V.2017; Wu J. and Chen Z. leg. (<named-content xmlns:xlink="http://www.w3.org/1999/xlink" content-type="dwc:institutional_code" xlink:type="simple">IZCAS</named-content> AR-25155).</p></tp:treatment-sec><tp:treatment-sec sec-type="diagnosis" id="SECID0EPZAG"><title>Diagnosis.</title><p>The new species is similar to <italic><tp:taxon-name><tp:taxon-name-part taxon-name-part-type="genus" reg="Trilacuna">T.</tp:taxon-name-part> <tp:taxon-name-part taxon-name-part-type="species" reg="bilingua">bilingua</tp:taxon-name-part></tp:taxon-name></italic> Eichenberger, 2011 but can be distinguished by the three black, thick setae on the endites of the male (Figs <xref ref-type="fig" rid="F11">11G</xref>, <xref ref-type="fig" rid="F16">16G</xref>, <xref ref-type="fig" rid="F16">16H</xref>) and the slender anterior branch (<abbrev xmlns:xlink="http://www.w3.org/1999/xlink" xlink:title="anterior branch" id="ABBRID0EM1AG" xlink:type="simple">ab</abbrev>) of the embolus system (Fig. <xref ref-type="fig" rid="F12">12E</xref>, <xref ref-type="fig" rid="F12">12F</xref>, <xref ref-type="fig" rid="F12">12H</xref>). <italic><tp:taxon-name><tp:taxon-name-part taxon-name-part-type="genus" reg="Trilacuna">Trilacuna</tp:taxon-name-part> <tp:taxon-name-part taxon-name-part-type="species" reg="bilingua">bilingua</tp:taxon-name-part></tp:taxon-name></italic> lacks black, thick setae on the endites, and the embolus system has two very short lobes basally (Eichenberger et al. 2011: fig. 5–6).</p><fig id="F11" position="float" orientation="portrait"><object-id xmlns:xlink="http://www.w3.org/1999/xlink" content-type="doi" xlink:type="simple">10.3897/zookeys.960.54053.figure11</object-id><object-id xmlns:xlink="http://www.w3.org/1999/xlink" content-type="arpha" xlink:type="simple">43860ABB-D604-57DD-813E-DB4479EF21BA</object-id><label>Figure 11.</label><caption><p><italic><tp:taxon-name><tp:taxon-name-part taxon-name-part-type="genus" reg="Trilacuna">Trilacuna</tp:taxon-name-part> <tp:taxon-name-part taxon-name-part-type="species" reg="triseta">triseta</tp:taxon-name-part></tp:taxon-name></italic> sp. nov., male holotype <bold>A–C</bold> habitus in dorsal, lateral, and ventral views <bold>D–F, H, I</bold> prosoma in dorsal, lateral, ventral, posterior, and anterior views <bold>G</bold> labium and endites in ventral view (arrow shows the three black, strong setae). Abbreviations: <abbrev xmlns:xlink="http://www.w3.org/1999/xlink" xlink:title="booklung covers" id="ABBRID0EA3AG" xlink:type="simple">boc</abbrev> = booklung covers; <abbrev xmlns:xlink="http://www.w3.org/1999/xlink" xlink:title="clypeus median projection" id="ABBRID0EE3AG" xlink:type="simple">cmp</abbrev> = clypeus median projection; <abbrev xmlns:xlink="http://www.w3.org/1999/xlink" xlink:title="elevated seta base" id="ABBRID0EI3AG" xlink:type="simple">esb</abbrev> = elevated seta base; <abbrev xmlns:xlink="http://www.w3.org/1999/xlink" xlink:title="labium deep incision" id="ABBRID0EM3AG" xlink:type="simple">ldi</abbrev> = labium deep incision. Scale bars: 0.4 mm (<bold>A–F, H, I</bold>); 0.2 mm (<bold>G</bold>).</p></caption><graphic xmlns:xlink="http://www.w3.org/1999/xlink" xlink:href="zookeys-960-039-g011.jpg" position="float" orientation="portrait" xlink:type="simple" id="oo_442560.jpg"><uri content-type="original_file" xlink:type="simple">https://binary.pensoft.net/fig/442560</uri></graphic></fig></tp:treatment-sec><tp:treatment-sec sec-type="description" id="SECID0EZ3AG"><title>Description.</title><p><bold>Male. <italic>Body</italic></bold>: reddish brown, chelicerae and sternum lighter, legs yellow; habitus <abbrev xmlns:xlink="http://www.w3.org/1999/xlink" xlink:title="anterior sclerite" id="ABBRID0ED4AG" xlink:type="simple">as</abbrev> in Figure <xref ref-type="fig" rid="F11">11A–C</xref>; body length 1.97. <bold><italic>Carapace</italic></bold>: 0.95 long, 0.74 wide; sides smooth; lateral margin rebordered (Fig. <xref ref-type="fig" rid="F11">11B</xref>); posterior surface with several large setal bases (Fig. <xref ref-type="fig" rid="F11">11H</xref>). <bold><italic>Eyes</italic></bold>: <abbrev xmlns:xlink="http://www.w3.org/1999/xlink" xlink:title="anterior lateral eyes" id="ABBRID0EZ4AG" xlink:type="simple">ALE</abbrev> largest; <abbrev xmlns:xlink="http://www.w3.org/1999/xlink" xlink:title="posterior lateral eyes" id="ABBRID0E44AG" xlink:type="simple">PLE</abbrev> and <abbrev xmlns:xlink="http://www.w3.org/1999/xlink" xlink:title="posterior median eyes" id="ABBRID0EB5AG" xlink:type="simple">PME</abbrev> nearly equal in size; <abbrev xmlns:xlink="http://www.w3.org/1999/xlink" xlink:title="distance ALE–PLE" id="ABBRID0EF5AG" xlink:type="simple">ALE–PLE</abbrev> separated by less than <abbrev xmlns:xlink="http://www.w3.org/1999/xlink" xlink:title="anterior lateral eyes" id="ABBRID0EJ5AG" xlink:type="simple">ALE</abbrev> radius; <abbrev xmlns:xlink="http://www.w3.org/1999/xlink" xlink:title="posterior median eyes" id="ABBRID0EN5AG" xlink:type="simple">PME</abbrev> touching each other; posterior eye row recurved <abbrev xmlns:xlink="http://www.w3.org/1999/xlink" xlink:title="anterior sclerite" id="ABBRID0ER5AG" xlink:type="simple">as</abbrev> viewed from above, procurved <abbrev xmlns:xlink="http://www.w3.org/1999/xlink" xlink:title="anterior sclerite" id="ABBRID0EV5AG" xlink:type="simple">as</abbrev> viewed from front (Fig. <xref ref-type="fig" rid="F11">11D, I</xref>). <bold><italic>Clypeus</italic></bold>: height about 0.85 times of <abbrev xmlns:xlink="http://www.w3.org/1999/xlink" xlink:title="anterior lateral eyes" id="ABBRID0EA6AG" xlink:type="simple">ALE</abbrev> diameter, with a triangular, pointed, median projection (<abbrev xmlns:xlink="http://www.w3.org/1999/xlink" xlink:title="clypeus median projection" id="ABBRID0EE6AG" xlink:type="simple">cmp</abbrev>). <bold><italic>Mouthparts</italic></bold> (Figs <xref ref-type="fig" rid="F11">11F, I</xref>, <xref ref-type="fig" rid="F16">16G, H</xref>): endites with three thick, black setae. <bold><italic>Sternum</italic></bold> (Fig. <xref ref-type="fig" rid="F11">11F</xref>). <bold><italic>Abdomen</italic></bold>: 1.05 long, 0.80 wide; booklung covers ovoid, surface smooth (Fig. <xref ref-type="fig" rid="F11">11B</xref>); dorsal scutum not fused to epigastric scutum; apodemes present; posterior spiracles connected by groove (Fig. <xref ref-type="fig" rid="F11">11C</xref>). <bold><italic>Palp</italic></bold> (Figs <xref ref-type="fig" rid="F12">12</xref>, <xref ref-type="fig" rid="F14">14J–L</xref>): orange; 0.72 long (0.17, 0.11, 0.11, 0.33); femur elongated (width/length = 0.53) (Fig. <xref ref-type="fig" rid="F12">12A, B</xref>); bulb oval, tapering apically; embolus system (Fig. <xref ref-type="fig" rid="F12">12E</xref>, <xref ref-type="fig" rid="F12">12F</xref>, <xref ref-type="fig" rid="F12">12H</xref>) with an anterior branch (<abbrev xmlns:xlink="http://www.w3.org/1999/xlink" xlink:title="anterior branch" id="ABBRID0EABBG" xlink:type="simple">ab</abbrev>), a dorsal branch (<abbrev xmlns:xlink="http://www.w3.org/1999/xlink" xlink:title="dorsal branch" id="ABBRID0EEBBG" xlink:type="simple">db</abbrev>), a ventral branch (<abbrev xmlns:xlink="http://www.w3.org/1999/xlink" xlink:title="ventral branch" id="ABBRID0EIBBG" xlink:type="simple">vb</abbrev>), and a median lobe (<abbrev xmlns:xlink="http://www.w3.org/1999/xlink" xlink:title="median lobe" id="ABBRID0EMBBG" xlink:type="simple">ml</abbrev>) in prolateral view.</p><fig id="F12" position="float" orientation="portrait"><object-id xmlns:xlink="http://www.w3.org/1999/xlink" content-type="doi" xlink:type="simple">10.3897/zookeys.960.54053.figure12</object-id><object-id xmlns:xlink="http://www.w3.org/1999/xlink" content-type="arpha" xlink:type="simple">6845227B-3143-5FA4-99F9-920B6FC50BC3</object-id><label>Figure 12.</label><caption><p><italic><tp:taxon-name><tp:taxon-name-part taxon-name-part-type="genus" reg="Trilacuna">Trilacuna</tp:taxon-name-part> <tp:taxon-name-part taxon-name-part-type="species" reg="triseta">triseta</tp:taxon-name-part></tp:taxon-name></italic> sp. nov., male holotype, left palp, <abbrev xmlns:xlink="http://www.w3.org/1999/xlink" xlink:title="Scanning electron microscope" id="ABBRID0EDCBG" xlink:type="simple">SEM</abbrev><bold>A, B, G</bold> prolateral, retrolateral, and dorsal views <bold>C, D</bold> palpal bulb in prolateral and retrolateral views <bold>E, F, H</bold> distal part of palpal bulb in prolateral, retrolateral, and dorsal views. Abbreviations: <abbrev xmlns:xlink="http://www.w3.org/1999/xlink" xlink:title="anterior branch" id="ABBRID0ENCBG" xlink:type="simple">ab</abbrev> = anterior branch; <abbrev xmlns:xlink="http://www.w3.org/1999/xlink" xlink:title="dorsal branch" id="ABBRID0ERCBG" xlink:type="simple">db</abbrev> = dorsal branch; <abbrev xmlns:xlink="http://www.w3.org/1999/xlink" xlink:title="embolus" id="ABBRID0EVCBG" xlink:type="simple">emb</abbrev> = embolus; <abbrev xmlns:xlink="http://www.w3.org/1999/xlink" xlink:title="median lobe" id="ABBRID0EZCBG" xlink:type="simple">ml</abbrev> = median lobe; <abbrev xmlns:xlink="http://www.w3.org/1999/xlink" xlink:title="ventral branch" id="ABBRID0E4CBG" xlink:type="simple">vb</abbrev> = ventral branch.</p></caption><graphic xmlns:xlink="http://www.w3.org/1999/xlink" xlink:href="zookeys-960-039-g012.jpg" position="float" orientation="portrait" xlink:type="simple" id="oo_442561.jpg"><uri content-type="original_file" xlink:type="simple">https://binary.pensoft.net/fig/442561</uri></graphic></fig><p><bold>Female.</bold> Unknown.</p></tp:treatment-sec><tp:treatment-sec sec-type="etymology" id="SECID0EKDBG"><title>Etymology.</title><p>The species epithet is a noun in apposition composed of the Latin words <italic>tri</italic> (three) and <italic>seta</italic> and refers to the three black, thick setae on the male’s endites.</p></tp:treatment-sec><tp:treatment-sec sec-type="distribution" id="SECID0EUDBG"><title>Distribution.</title><p>Known only from the type locality.</p></tp:treatment-sec><tp:treatment-sec sec-type="remarks" id="SECID0EZDBG"><title>Remarks.</title><p>There are two species reported from a single female specimen in this study, and one described from a single male: <italic><tp:taxon-name><tp:taxon-name-part taxon-name-part-type="genus" reg="Trilacuna">T.</tp:taxon-name-part> <tp:taxon-name-part taxon-name-part-type="species" reg="loebli">loebli</tp:taxon-name-part></tp:taxon-name></italic> Grismado &amp; Piacentini, 2014, <italic><tp:taxon-name><tp:taxon-name-part taxon-name-part-type="genus" reg="Trilacuna">T.</tp:taxon-name-part> <tp:taxon-name-part taxon-name-part-type="species" reg="zhigangi">zhigangi</tp:taxon-name-part></tp:taxon-name></italic> Tong &amp; Li, sp. nov., and <italic><tp:taxon-name><tp:taxon-name-part taxon-name-part-type="genus" reg="Trilacuna">T.</tp:taxon-name-part> <tp:taxon-name-part taxon-name-part-type="species" reg="triseta">triseta</tp:taxon-name-part></tp:taxon-name></italic> Tong &amp; Li, sp. nov., respectively. The following characters indicate that neither of the two females are conspecific with <italic><tp:taxon-name><tp:taxon-name-part taxon-name-part-type="genus" reg="Trilacuna">T.</tp:taxon-name-part> <tp:taxon-name-part taxon-name-part-type="species" reg="triseta">triseta</tp:taxon-name-part></tp:taxon-name></italic> Tong &amp; Li, sp. nov. <italic><tp:taxon-name><tp:taxon-name-part taxon-name-part-type="genus" reg="Trilacuna">T.</tp:taxon-name-part> <tp:taxon-name-part taxon-name-part-type="species" reg="loebli">loebli</tp:taxon-name-part></tp:taxon-name></italic> is dark brown (Fig. <xref ref-type="fig" rid="F10">10A</xref>) with a reticulated carapace (Fig. <xref ref-type="fig" rid="F10">10D</xref>), and <italic><tp:taxon-name><tp:taxon-name-part taxon-name-part-type="genus" reg="Trilacuna">T.</tp:taxon-name-part> <tp:taxon-name-part taxon-name-part-type="species" reg="zhigangi">zhigangi</tp:taxon-name-part></tp:taxon-name></italic> has small eyes (Fig. <xref ref-type="fig" rid="F13">13A</xref>) and lacks the triangular, pointed, median projection of the clypeus (Fig. <xref ref-type="fig" rid="F13">13H</xref>). The male, <italic><tp:taxon-name><tp:taxon-name-part taxon-name-part-type="genus" reg="Trilacuna">T.</tp:taxon-name-part> <tp:taxon-name-part taxon-name-part-type="species" reg="triseta">triseta</tp:taxon-name-part></tp:taxon-name></italic> Tong &amp; Li, sp. nov. has a reddish-brown body, a smooth carapace, normal-sized eyes, and a triangular, pointed, median projection (Fig. <xref ref-type="fig" rid="F11">11A, D, I</xref>).</p></tp:treatment-sec><tp:treatment-sec><!--Section generated to contain objects referenced in tp:taxon-treatment.--><fig id="F14" position="float" orientation="portrait"><object-id xmlns:xlink="http://www.w3.org/1999/xlink" content-type="doi" xlink:type="simple">10.3897/zookeys.960.54053.figure14</object-id><object-id xmlns:xlink="http://www.w3.org/1999/xlink" content-type="arpha" xlink:type="simple">5EEEFED1-AEA8-58B9-B36B-476409F19D93</object-id><label>Figure 14.</label><caption><p><italic><tp:taxon-name><tp:taxon-name-part taxon-name-part-type="genus" reg="Trilacuna">Trilacuna</tp:taxon-name-part></tp:taxon-name></italic> spp., left male palp <bold>A–C</bold><italic><tp:taxon-name><tp:taxon-name-part taxon-name-part-type="genus" reg="Trilacuna">T.</tp:taxon-name-part> <tp:taxon-name-part taxon-name-part-type="species" reg="besucheti">besucheti</tp:taxon-name-part></tp:taxon-name></italic><bold>D–F</bold><italic><tp:taxon-name><tp:taxon-name-part taxon-name-part-type="genus" reg="Trilacuna">T.</tp:taxon-name-part> <tp:taxon-name-part taxon-name-part-type="species" reg="changzi">changzi</tp:taxon-name-part></tp:taxon-name></italic> sp. nov. <bold>G–I</bold><italic><tp:taxon-name><tp:taxon-name-part taxon-name-part-type="genus" reg="Trilacuna">T.</tp:taxon-name-part> <tp:taxon-name-part taxon-name-part-type="species" reg="hponkanrazi">hponkanrazi</tp:taxon-name-part></tp:taxon-name></italic> sp. nov. <bold>J–L</bold><italic><tp:taxon-name><tp:taxon-name-part taxon-name-part-type="genus" reg="Trilacuna">T.</tp:taxon-name-part> <tp:taxon-name-part taxon-name-part-type="species" reg="triseta">triseta</tp:taxon-name-part></tp:taxon-name></italic> sp. nov. <bold>A, D, G, J</bold> prolateral views <bold>B, E, H, K</bold> dorsal views <bold>C, F, I, L</bold> retrolateral views. Scales: 0.2 mm.</p></caption><graphic xmlns:xlink="http://www.w3.org/1999/xlink" xlink:href="zookeys-960-039-g014.jpg" position="float" orientation="portrait" xlink:type="simple" id="oo_442563.jpg"><uri content-type="original_file" xlink:type="simple">https://binary.pensoft.net/fig/442563</uri></graphic></fig><fig id="F16" position="float" orientation="portrait"><object-id xmlns:xlink="http://www.w3.org/1999/xlink" content-type="doi" xlink:type="simple">10.3897/zookeys.960.54053.figure16</object-id><object-id xmlns:xlink="http://www.w3.org/1999/xlink" content-type="arpha" xlink:type="simple">D2009D0C-33F6-5111-9D4E-EC76C8E44F8A</object-id><label>Figure 16.</label><caption><p><italic><tp:taxon-name><tp:taxon-name-part taxon-name-part-type="genus" reg="Trilacuna">Trilacuna</tp:taxon-name-part></tp:taxon-name></italic> spp., male labium and endites, ventral view <bold>A, B</bold><italic><tp:taxon-name><tp:taxon-name-part taxon-name-part-type="genus" reg="Trilacuna">T.</tp:taxon-name-part> <tp:taxon-name-part taxon-name-part-type="species" reg="changzi">changzi</tp:taxon-name-part></tp:taxon-name></italic> sp. nov., white arrow shows the long, strongly curved spines <bold>C, D</bold><italic><tp:taxon-name><tp:taxon-name-part taxon-name-part-type="genus" reg="Trilacuna">T.</tp:taxon-name-part> <tp:taxon-name-part taxon-name-part-type="species" reg="hponkanrazi">hponkanrazi</tp:taxon-name-part></tp:taxon-name></italic> sp. nov. <bold>E, F</bold><italic><tp:taxon-name><tp:taxon-name-part taxon-name-part-type="genus" reg="Trilacuna">T.</tp:taxon-name-part> <tp:taxon-name-part taxon-name-part-type="species" reg="besucheti">besucheti</tp:taxon-name-part></tp:taxon-name></italic><bold>G, H</bold><italic><tp:taxon-name><tp:taxon-name-part taxon-name-part-type="genus" reg="Trilacuna">T.</tp:taxon-name-part> <tp:taxon-name-part taxon-name-part-type="species" reg="triseta">triseta</tp:taxon-name-part></tp:taxon-name></italic> sp. nov., black arrow shows the three black, strong setae. Abbreviations: <abbrev xmlns:xlink="http://www.w3.org/1999/xlink" xlink:title="bent thick setae" id="ABBRID0E3YBG" xlink:type="simple">bts</abbrev> = bent thick setae; <abbrev xmlns:xlink="http://www.w3.org/1999/xlink" xlink:title="comb-like setae" id="ABBRID0EAZBG" xlink:type="simple">cos</abbrev> = comb-like setae.</p></caption><graphic xmlns:xlink="http://www.w3.org/1999/xlink" xlink:href="zookeys-960-039-g016.jpg" position="float" orientation="portrait" xlink:type="simple" id="oo_442565.jpg"><uri content-type="original_file" xlink:type="simple">https://binary.pensoft.net/fig/442565</uri></graphic></fig><fig id="F10" position="float" orientation="portrait"><object-id xmlns:xlink="http://www.w3.org/1999/xlink" content-type="doi" xlink:type="simple">10.3897/zookeys.960.54053.figure10</object-id><object-id xmlns:xlink="http://www.w3.org/1999/xlink" content-type="arpha" xlink:type="simple">7681255E-0FD9-5AFF-9720-DA731A5D3A1F</object-id><label>Figure 10.</label><caption><p><italic><tp:taxon-name><tp:taxon-name-part taxon-name-part-type="genus" reg="Trilacuna">Trilacuna</tp:taxon-name-part> <tp:taxon-name-part taxon-name-part-type="species" reg="loebli">loebli</tp:taxon-name-part></tp:taxon-name></italic>, female (<named-content xmlns:xlink="http://www.w3.org/1999/xlink" content-type="dwc:institutional_code" xlink:type="simple">IZCAS</named-content> AR-25156) <bold>A–C</bold> habitus in dorsal, ventral, and lateral views <bold>D–F, H</bold> prosoma in dorsal, ventral, lateral, and anterior views <bold>G</bold> abdomen in ventral view. Abbreviations: <abbrev xmlns:xlink="http://www.w3.org/1999/xlink" xlink:title="booklung covers" id="ABBRID0EBWAG" xlink:type="simple">boc</abbrev> = booklung covers; <abbrev xmlns:xlink="http://www.w3.org/1999/xlink" xlink:title="clypeus median projection" id="ABBRID0EFWAG" xlink:type="simple">cmp</abbrev> = clypeus median projection; <abbrev xmlns:xlink="http://www.w3.org/1999/xlink" xlink:title="elevated seta base" id="ABBRID0EJWAG" xlink:type="simple">esb</abbrev> = elevated seta base; <abbrev xmlns:xlink="http://www.w3.org/1999/xlink" xlink:title="labium deep incision" id="ABBRID0ENWAG" xlink:type="simple">ldi</abbrev> = labium deep incision; <abbrev xmlns:xlink="http://www.w3.org/1999/xlink" xlink:title="semicircular plate" id="ABBRID0ERWAG" xlink:type="simple">sep</abbrev> = semicircular plate. Scale bars: 0.4 mm.</p></caption><graphic xmlns:xlink="http://www.w3.org/1999/xlink" xlink:href="zookeys-960-039-g010.jpg" position="float" orientation="portrait" xlink:type="simple" id="oo_442559.jpg"><uri content-type="original_file" xlink:type="simple">https://binary.pensoft.net/fig/442559</uri></graphic></fig><fig id="F13" position="float" orientation="portrait"><object-id xmlns:xlink="http://www.w3.org/1999/xlink" content-type="doi" xlink:type="simple">10.3897/zookeys.960.54053.figure13</object-id><object-id xmlns:xlink="http://www.w3.org/1999/xlink" content-type="arpha" xlink:type="simple">5CBA0BD4-8DB4-51FA-9270-E2726F0833C5</object-id><label>Figure 13.</label><caption><p><italic><tp:taxon-name><tp:taxon-name-part taxon-name-part-type="genus" reg="Trilacuna">Trilacuna</tp:taxon-name-part> <tp:taxon-name-part taxon-name-part-type="species" reg="zhigangi">zhigangi</tp:taxon-name-part></tp:taxon-name></italic> sp. nov., female holotype <bold>A–C</bold> habitus in dorsal, ventral, and lateral views <bold>D–F, H</bold> prosoma in dorsal, ventral, lateral, and anterior views <bold>G</bold> abdomen in ventral view. Abbreviation: <abbrev xmlns:xlink="http://www.w3.org/1999/xlink" xlink:title="elevated seta base" id="ABBRID0ETPBG" xlink:type="simple">esb</abbrev> = elevated seta base; <abbrev xmlns:xlink="http://www.w3.org/1999/xlink" xlink:title="labium deep incision" id="ABBRID0EXPBG" xlink:type="simple">ldi</abbrev> = labium deep incision. Scale bars: 0.4 mm.</p></caption><graphic xmlns:xlink="http://www.w3.org/1999/xlink" xlink:href="zookeys-960-039-g013.jpg" position="float" orientation="portrait" xlink:type="simple" id="oo_442562.jpg"><uri content-type="original_file" xlink:type="simple">https://binary.pensoft.net/fig/442562</uri></graphic></fig></tp:treatment-sec></tp:taxon-treatment>
