# Supplementary material for: Taxonomic studies on the genus Trilacuna (Araneae, Oonopidae) from Myanmar
Source: Zookeys. 2020 Aug 17;960:39–62. doi: 10.3897/zookeys.960.54053 (PMC7445191; doi:10.3897/zookeys.960.54053)
Supplement: XML Treatment for Trilacuna zhigangi [file zookeys.960.54053-treatment7.xml]

<!DOCTYPE tp:taxon-treatment
  PUBLIC "-//TaxonX//DTD Taxonomic Treatment Publishing DTD v0 20100105//EN" "tax-treatment-NSO.dtd">
<tp:taxon-treatment xmlns:tp="http://www.plazi.org/taxpub"><tp:treatment-meta><kwd-group><label>Taxon classification</label><kwd><named-content xmlns:xlink="http://www.w3.org/1999/xlink" content-type="kingdom">Animalia</named-content></kwd><kwd><named-content xmlns:xlink="http://www.w3.org/1999/xlink" content-type="order">Araneae</named-content></kwd><kwd><named-content xmlns:xlink="http://www.w3.org/1999/xlink" content-type="family">Oonopidae</named-content></kwd></kwd-group><mixed-citation publication-type="journal"><person-group><name><surname>Tong</surname><given-names>Yanfeng</given-names></name><name><surname>Li</surname><given-names>Shuqiang</given-names></name><name><surname>Bian</surname><given-names>Dongju</given-names></name></person-group><article-title>Taxonomic studies on the genus <italic><tp:taxon-name><tp:taxon-name-part taxon-name-part-type="genus" reg="Trilacuna">Trilacuna</tp:taxon-name-part></tp:taxon-name></italic> (<tp:taxon-name><tp:taxon-name-part taxon-name-part-type="order">Araneae</tp:taxon-name-part></tp:taxon-name>, <tp:taxon-name><tp:taxon-name-part taxon-name-part-type="family">Oonopidae</tp:taxon-name-part></tp:taxon-name>) from Myanmar</article-title><source>Zookeys</source><day>17</day><month>8</month><year>2020</year><volume>960</volume><fpage>39</fpage><lpage>62</lpage><pub-id pub-id-type="doi">10.3897/zookeys.960.54053</pub-id></mixed-citation></tp:treatment-meta><tp:nomenclature><tp:taxon-name><object-id xmlns:xlink="http://www.w3.org/1999/xlink" content-type="arpha" xlink:type="simple">5A5C50E8-18E9-500B-8AF5-0E121752AC82</object-id>
              <tp:taxon-name-part taxon-name-part-type="genus" reg="Trilacuna">Trilacuna</tp:taxon-name-part>
              <tp:taxon-name-part taxon-name-part-type="species" reg="zhigangi">zhigangi</tp:taxon-name-part>
              <object-id xmlns:xlink="http://www.w3.org/1999/xlink" content-type="zoobank" xlink:type="simple">http://zoobank.org/08344EDB-66A5-4D7F-BC2C-330FE3F2619B</object-id>
            </tp:taxon-name><tp:taxon-authority>Tong &amp; Li</tp:taxon-authority><tp:taxon-status xmlns:xlink="http://www.w3.org/1999/xlink" xlink:type="simple">sp. nov.</tp:taxon-status><xref ref-type="fig" rid="F13">Figs 13</xref><xref ref-type="fig" rid="F15">, 15I</xref><xref ref-type="fig" rid="F15">, 15J</xref></tp:nomenclature><tp:treatment-sec sec-type="type material" id="SECID0EVIBG"><title>Type material.</title><p><bold>Holotype</bold> ♀: Myanmar, Kachin State, Putao, Hponkanrazi Wildlife Sanctuary; <named-content xmlns:xlink="http://www.w3.org/1999/xlink" content-type="dwc:verbatimCoordinates" xlink:type="simple"><named-content content-type="geo-json" specific-use="{&#34;type&#34;:&#34;Point&#34;,&#34;coordinates&#34;:[96.971100,27.526533]}" id="NCID0EAJBG" xlink:type="simple">27°31.592'N, 96°58.266'E</named-content></named-content>; elevation ca 2470 m; 15.V.2017; Wu J. and Chen Z. leg. (<named-content xmlns:xlink="http://www.w3.org/1999/xlink" content-type="dwc:institutional_code" xlink:type="simple">IZCAS</named-content> AR-25157).</p></tp:treatment-sec><tp:treatment-sec sec-type="diagnosis" id="SECID0EKJBG"><title>Diagnosis.</title><p>The new species is similar to <italic><tp:taxon-name><tp:taxon-name-part taxon-name-part-type="genus" reg="Trilacuna">T.</tp:taxon-name-part> <tp:taxon-name-part taxon-name-part-type="species" reg="bangla">bangla</tp:taxon-name-part></tp:taxon-name></italic> Grismado &amp; Ramírez, 2014 but can be distinguished by the short, lateral apodemes (they do not reach the groove connecting the posterior spiracles) and the stick-shaped anterior sclerite of the endogyne (Fig. <xref ref-type="fig" rid="F15">15J</xref>). <italic><tp:taxon-name><tp:taxon-name-part taxon-name-part-type="genus" reg="Trilacuna">Trilacuna</tp:taxon-name-part> <tp:taxon-name-part taxon-name-part-type="species" reg="bangla">bangla</tp:taxon-name-part></tp:taxon-name></italic> has very long lateral apodemes (they distinctly extend beyond the groove connecting the posterior spiracles), and the anterior sclerite has long arms (<xref ref-type="bibr" rid="B2">Grismado et al. 2014</xref>: fig. 48A).</p></tp:treatment-sec><tp:treatment-sec sec-type="description" id="SECID0EOKBG"><title>Description.</title><p><bold>Female. <italic>Body</italic></bold>: yellow, chelicerae and sternum lighter, legs yellow; habitus <abbrev xmlns:xlink="http://www.w3.org/1999/xlink" xlink:title="anterior sclerite" id="ABBRID0EYKBG" xlink:type="simple">as</abbrev> in Figure <xref ref-type="fig" rid="F13">13A–C</xref>; body length 2.02. <bold><italic>Carapace</italic></bold>: 0.86 long, 0.71 wide; sides reticulate; lateral margin rebordered (Fig. <xref ref-type="fig" rid="F13">13F</xref>). <bold><italic>Eyes</italic></bold>: <abbrev xmlns:xlink="http://www.w3.org/1999/xlink" xlink:title="anterior lateral eyes" id="ABBRID0EKLBG" xlink:type="simple">ALE</abbrev> largest; <abbrev xmlns:xlink="http://www.w3.org/1999/xlink" xlink:title="posterior lateral eyes" id="ABBRID0EOLBG" xlink:type="simple">PLE</abbrev> and <abbrev xmlns:xlink="http://www.w3.org/1999/xlink" xlink:title="posterior median eyes" id="ABBRID0ESLBG" xlink:type="simple">PME</abbrev> nearly equal in size; <abbrev xmlns:xlink="http://www.w3.org/1999/xlink" xlink:title="distance ALE–PLE" id="ABBRID0EWLBG" xlink:type="simple">ALE–PLE</abbrev> separated by less than <abbrev xmlns:xlink="http://www.w3.org/1999/xlink" xlink:title="anterior lateral eyes" id="ABBRID0E1LBG" xlink:type="simple">ALE</abbrev> radius; <abbrev xmlns:xlink="http://www.w3.org/1999/xlink" xlink:title="posterior median eyes" id="ABBRID0E5LBG" xlink:type="simple">PME</abbrev> touching each other; posterior eye row recurved <abbrev xmlns:xlink="http://www.w3.org/1999/xlink" xlink:title="anterior sclerite" id="ABBRID0ECMBG" xlink:type="simple">as</abbrev> viewed from above, procurved <abbrev xmlns:xlink="http://www.w3.org/1999/xlink" xlink:title="anterior sclerite" id="ABBRID0EGMBG" xlink:type="simple">as</abbrev> viewed from front (Fig. <xref ref-type="fig" rid="F13">13D, H</xref>). <bold><italic>Clypeus</italic></bold>: height about 1.2 times of <abbrev xmlns:xlink="http://www.w3.org/1999/xlink" xlink:title="anterior lateral eyes" id="ABBRID0ERMBG" xlink:type="simple">ALE</abbrev> diameter. <bold><italic>Mouthparts</italic></bold> (Figs <xref ref-type="fig" rid="F13">13E, H</xref>). <bold><italic>Sternum</italic></bold> (Fig. <xref ref-type="fig" rid="F13">13E</xref>). <bold><italic>Abdomen</italic></bold>: 1.20 long, 0.87 wide; booklung covers ovoid, surface smooth; postgastric scutum short, covering about 2/3 abdomen length. <bold><italic><tp:taxon-name><tp:taxon-name-part taxon-name-part-type="genus" reg="Epigastric">Epigastric</tp:taxon-name-part> <tp:taxon-name-part taxon-name-part-type="species" reg="area">area</tp:taxon-name-part></tp:taxon-name></italic></bold> (Figs <xref ref-type="fig" rid="F13">13G</xref>, <xref ref-type="fig" rid="F15">15I</xref>): surface without external features. <bold><italic><tp:taxon-name><tp:taxon-name-part taxon-name-part-type="genus" reg="Endogyne">Endogyne</tp:taxon-name-part></tp:taxon-name></italic></bold> (Fig. <xref ref-type="fig" rid="F15">15J</xref>): with narrow, transverse sclerite (<abbrev xmlns:xlink="http://www.w3.org/1999/xlink" xlink:title="transverse sclerite" id="ABBRID0EGOBG" xlink:type="simple">tsc</abbrev>), an anterior stick-shaped sclerite (<abbrev xmlns:xlink="http://www.w3.org/1999/xlink" xlink:title="anterior sclerite" id="ABBRID0EKOBG" xlink:type="simple">as</abbrev>), and a posterior small globular structure (<abbrev xmlns:xlink="http://www.w3.org/1999/xlink" xlink:title="globular structure" id="ABBRID0EOOBG" xlink:type="simple">glo</abbrev>); transverse bars (<abbrev xmlns:xlink="http://www.w3.org/1999/xlink" xlink:title="transverse bars" id="ABBRID0ESOBG" xlink:type="simple">tba</abbrev>) with two lateral apodemes (<abbrev xmlns:xlink="http://www.w3.org/1999/xlink" xlink:title="apodeme" id="ABBRID0EWOBG" xlink:type="simple">ap</abbrev>).</p><fig id="F13" position="float" orientation="portrait"><object-id xmlns:xlink="http://www.w3.org/1999/xlink" content-type="doi" xlink:type="simple">10.3897/zookeys.960.54053.figure13</object-id><object-id xmlns:xlink="http://www.w3.org/1999/xlink" content-type="arpha" xlink:type="simple">5CBA0BD4-8DB4-51FA-9270-E2726F0833C5</object-id><label>Figure 13.</label><caption><p><italic><tp:taxon-name><tp:taxon-name-part taxon-name-part-type="genus" reg="Trilacuna">Trilacuna</tp:taxon-name-part> <tp:taxon-name-part taxon-name-part-type="species" reg="zhigangi">zhigangi</tp:taxon-name-part></tp:taxon-name></italic> sp. nov., female holotype <bold>A–C</bold> habitus in dorsal, ventral, and lateral views <bold>D–F, H</bold> prosoma in dorsal, ventral, lateral, and anterior views <bold>G</bold> abdomen in ventral view. Abbreviation: <abbrev xmlns:xlink="http://www.w3.org/1999/xlink" xlink:title="elevated seta base" id="ABBRID0ETPBG" xlink:type="simple">esb</abbrev> = elevated seta base; <abbrev xmlns:xlink="http://www.w3.org/1999/xlink" xlink:title="labium deep incision" id="ABBRID0EXPBG" xlink:type="simple">ldi</abbrev> = labium deep incision. Scale bars: 0.4 mm.</p></caption><graphic xmlns:xlink="http://www.w3.org/1999/xlink" xlink:href="zookeys-960-039-g013.jpg" position="float" orientation="portrait" xlink:type="simple" id="oo_442562.jpg"><uri content-type="original_file" xlink:type="simple">https://binary.pensoft.net/fig/442562</uri></graphic></fig><p><bold>Male.</bold> Unknown.</p></tp:treatment-sec><tp:treatment-sec sec-type="etymology" id="SECID0EEQBG"><title>Etymology.</title><p>The species is named after Mr Zhigang Chen, one of the collectors of the holotype.</p></tp:treatment-sec><tp:treatment-sec sec-type="distribution" id="SECID0EJQBG"><title>Distribution.</title><p>Known only from the type locality.</p><fig id="F14" position="float" orientation="portrait"><object-id xmlns:xlink="http://www.w3.org/1999/xlink" content-type="doi" xlink:type="simple">10.3897/zookeys.960.54053.figure14</object-id><object-id xmlns:xlink="http://www.w3.org/1999/xlink" content-type="arpha" xlink:type="simple">5EEEFED1-AEA8-58B9-B36B-476409F19D93</object-id><label>Figure 14.</label><caption><p><italic><tp:taxon-name><tp:taxon-name-part taxon-name-part-type="genus" reg="Trilacuna">Trilacuna</tp:taxon-name-part></tp:taxon-name></italic> spp., left male palp <bold>A–C</bold><italic><tp:taxon-name><tp:taxon-name-part taxon-name-part-type="genus" reg="Trilacuna">T.</tp:taxon-name-part> <tp:taxon-name-part taxon-name-part-type="species" reg="besucheti">besucheti</tp:taxon-name-part></tp:taxon-name></italic><bold>D–F</bold><italic><tp:taxon-name><tp:taxon-name-part taxon-name-part-type="genus" reg="Trilacuna">T.</tp:taxon-name-part> <tp:taxon-name-part taxon-name-part-type="species" reg="changzi">changzi</tp:taxon-name-part></tp:taxon-name></italic> sp. nov. <bold>G–I</bold><italic><tp:taxon-name><tp:taxon-name-part taxon-name-part-type="genus" reg="Trilacuna">T.</tp:taxon-name-part> <tp:taxon-name-part taxon-name-part-type="species" reg="hponkanrazi">hponkanrazi</tp:taxon-name-part></tp:taxon-name></italic> sp. nov. <bold>J–L</bold><italic><tp:taxon-name><tp:taxon-name-part taxon-name-part-type="genus" reg="Trilacuna">T.</tp:taxon-name-part> <tp:taxon-name-part taxon-name-part-type="species" reg="triseta">triseta</tp:taxon-name-part></tp:taxon-name></italic> sp. nov. <bold>A, D, G, J</bold> prolateral views <bold>B, E, H, K</bold> dorsal views <bold>C, F, I, L</bold> retrolateral views. Scales: 0.2 mm.</p></caption><graphic xmlns:xlink="http://www.w3.org/1999/xlink" xlink:href="zookeys-960-039-g014.jpg" position="float" orientation="portrait" xlink:type="simple" id="oo_442563.jpg"><uri content-type="original_file" xlink:type="simple">https://binary.pensoft.net/fig/442563</uri></graphic></fig><fig id="F15" position="float" orientation="portrait"><object-id xmlns:xlink="http://www.w3.org/1999/xlink" content-type="doi" xlink:type="simple">10.3897/zookeys.960.54053.figure15</object-id><object-id xmlns:xlink="http://www.w3.org/1999/xlink" content-type="arpha" xlink:type="simple">A94F893B-CFAE-5881-BB62-15F25CE933F0</object-id><label>Figure 15.</label><caption><p><italic><tp:taxon-name><tp:taxon-name-part taxon-name-part-type="genus" reg="Trilacuna">Trilacuna</tp:taxon-name-part></tp:taxon-name></italic> spp., female copulatory organ <bold>A, B</bold><italic><tp:taxon-name><tp:taxon-name-part taxon-name-part-type="genus" reg="Trilacuna">T.</tp:taxon-name-part> <tp:taxon-name-part taxon-name-part-type="species" reg="besucheti">besucheti</tp:taxon-name-part></tp:taxon-name></italic><bold>C, D</bold><italic><tp:taxon-name><tp:taxon-name-part taxon-name-part-type="genus" reg="Trilacuna">T.</tp:taxon-name-part> <tp:taxon-name-part taxon-name-part-type="species" reg="changzi">changzi</tp:taxon-name-part></tp:taxon-name></italic> sp. nov. <bold>E, F</bold><italic><tp:taxon-name><tp:taxon-name-part taxon-name-part-type="genus" reg="Trilacuna">T.</tp:taxon-name-part> <tp:taxon-name-part taxon-name-part-type="species" reg="hponkanrazi">hponkanrazi</tp:taxon-name-part></tp:taxon-name></italic> sp. nov. <bold>G, H</bold><italic><tp:taxon-name><tp:taxon-name-part taxon-name-part-type="genus" reg="Trilacuna">T.</tp:taxon-name-part> <tp:taxon-name-part taxon-name-part-type="species" reg="loebli">loebli</tp:taxon-name-part></tp:taxon-name></italic><bold>I, J</bold><italic><tp:taxon-name><tp:taxon-name-part taxon-name-part-type="genus" reg="Trilacuna">T.</tp:taxon-name-part> <tp:taxon-name-part taxon-name-part-type="species" reg="zhigangi">zhigangi</tp:taxon-name-part></tp:taxon-name></italic> sp. nov. <bold>A, C, E, G, I</bold> ventral view <bold>B, D, F, H, J</bold> dorsal view. Abbreviations: <abbrev xmlns:xlink="http://www.w3.org/1999/xlink" xlink:title="apodeme" id="ABBRID0EQVBG" xlink:type="simple">ap</abbrev> = apodeme; <abbrev xmlns:xlink="http://www.w3.org/1999/xlink" xlink:title="anterior sclerite" id="ABBRID0EUVBG" xlink:type="simple">as</abbrev> = anterior sclerite; <abbrev xmlns:xlink="http://www.w3.org/1999/xlink" xlink:title="dorsal branch" id="ABBRID0EYVBG" xlink:type="simple">db</abbrev> = darkened band; <abbrev xmlns:xlink="http://www.w3.org/1999/xlink" xlink:title="globular structure" id="ABBRID0E3VBG" xlink:type="simple">glo</abbrev> = globular structure; <abbrev xmlns:xlink="http://www.w3.org/1999/xlink" xlink:title="posterior spiracle" id="ABBRID0EAWBG" xlink:type="simple">psp</abbrev> = posterior spiracle; <abbrev xmlns:xlink="http://www.w3.org/1999/xlink" xlink:title="semicircular plate" id="ABBRID0EEWBG" xlink:type="simple">sep</abbrev> = semicircular plate; <abbrev xmlns:xlink="http://www.w3.org/1999/xlink" xlink:title="transverse bars" id="ABBRID0EIWBG" xlink:type="simple">tba</abbrev> = transverse bars; <abbrev xmlns:xlink="http://www.w3.org/1999/xlink" xlink:title="triangular plate" id="ABBRID0EMWBG" xlink:type="simple">tp</abbrev> = triangular plate; <abbrev xmlns:xlink="http://www.w3.org/1999/xlink" xlink:title="transverse sclerite" id="ABBRID0EQWBG" xlink:type="simple">tsc</abbrev> = transverse sclerite. Scales: 0.2 mm.</p></caption><graphic xmlns:xlink="http://www.w3.org/1999/xlink" xlink:href="zookeys-960-039-g015.jpg" position="float" orientation="portrait" xlink:type="simple" id="oo_442564.jpg"><uri content-type="original_file" xlink:type="simple">https://binary.pensoft.net/fig/442564</uri></graphic></fig><fig id="F16" position="float" orientation="portrait"><object-id xmlns:xlink="http://www.w3.org/1999/xlink" content-type="doi" xlink:type="simple">10.3897/zookeys.960.54053.figure16</object-id><object-id xmlns:xlink="http://www.w3.org/1999/xlink" content-type="arpha" xlink:type="simple">D2009D0C-33F6-5111-9D4E-EC76C8E44F8A</object-id><label>Figure 16.</label><caption><p><italic><tp:taxon-name><tp:taxon-name-part taxon-name-part-type="genus" reg="Trilacuna">Trilacuna</tp:taxon-name-part></tp:taxon-name></italic> spp., male labium and endites, ventral view <bold>A, B</bold><italic><tp:taxon-name><tp:taxon-name-part taxon-name-part-type="genus" reg="Trilacuna">T.</tp:taxon-name-part> <tp:taxon-name-part taxon-name-part-type="species" reg="changzi">changzi</tp:taxon-name-part></tp:taxon-name></italic> sp. nov., white arrow shows the long, strongly curved spines <bold>C, D</bold><italic><tp:taxon-name><tp:taxon-name-part taxon-name-part-type="genus" reg="Trilacuna">T.</tp:taxon-name-part> <tp:taxon-name-part taxon-name-part-type="species" reg="hponkanrazi">hponkanrazi</tp:taxon-name-part></tp:taxon-name></italic> sp. nov. <bold>E, F</bold><italic><tp:taxon-name><tp:taxon-name-part taxon-name-part-type="genus" reg="Trilacuna">T.</tp:taxon-name-part> <tp:taxon-name-part taxon-name-part-type="species" reg="besucheti">besucheti</tp:taxon-name-part></tp:taxon-name></italic><bold>G, H</bold><italic><tp:taxon-name><tp:taxon-name-part taxon-name-part-type="genus" reg="Trilacuna">T.</tp:taxon-name-part> <tp:taxon-name-part taxon-name-part-type="species" reg="triseta">triseta</tp:taxon-name-part></tp:taxon-name></italic> sp. nov., black arrow shows the three black, strong setae. Abbreviations: <abbrev xmlns:xlink="http://www.w3.org/1999/xlink" xlink:title="bent thick setae" id="ABBRID0E3YBG" xlink:type="simple">bts</abbrev> = bent thick setae; <abbrev xmlns:xlink="http://www.w3.org/1999/xlink" xlink:title="comb-like setae" id="ABBRID0EAZBG" xlink:type="simple">cos</abbrev> = comb-like setae.</p></caption><graphic xmlns:xlink="http://www.w3.org/1999/xlink" xlink:href="zookeys-960-039-g016.jpg" position="float" orientation="portrait" xlink:type="simple" id="oo_442565.jpg"><uri content-type="original_file" xlink:type="simple">https://binary.pensoft.net/fig/442565</uri></graphic></fig></tp:treatment-sec><ref-list><ref id="B2"><mixed-citation xmlns:xlink="http://www.w3.org/1999/xlink" xlink:type="simple"><person-group><name name-style="western"><surname>Grismado</surname><given-names>CJ</given-names></name><name name-style="western"><surname>Deeleman-Reinhold</surname><given-names>CL</given-names></name><name name-style="western"><surname>Piacentini</surname><given-names>LN</given-names></name><name name-style="western"><surname>Izquierdo</surname><given-names>MA</given-names></name><name name-style="western"><surname>Ramírez</surname><given-names>MJ</given-names></name></person-group> (<year>2014</year>) <article-title>Taxonomic review of the goblin spiders of the genus <italic><tp:taxon-name><tp:taxon-name-part taxon-name-part-type="genus">Dysderoides</tp:taxon-name-part></tp:taxon-name></italic> Fage and their Himalayan relatives of the genera <italic><tp:taxon-name><tp:taxon-name-part taxon-name-part-type="genus">Trilacuna</tp:taxon-name-part></tp:taxon-name></italic> Tong and Li and <italic><tp:taxon-name><tp:taxon-name-part taxon-name-part-type="genus">Himalayana</tp:taxon-name-part></tp:taxon-name></italic>, new genus (<tp:taxon-name><tp:taxon-name-part taxon-name-part-type="order">Araneae</tp:taxon-name-part></tp:taxon-name>, <tp:taxon-name><tp:taxon-name-part taxon-name-part-type="family">Oonopidae</tp:taxon-name-part></tp:taxon-name>).</article-title><source>Bulletin of the American Museum of Natural History</source><volume>387</volume>: <fpage>1</fpage>–<lpage>108</lpage>. <ext-link xlink:type="simple" ext-link-type="doi" xlink:href="10.1206/843.1">https://doi.org/10.1206/843.1</ext-link></mixed-citation></ref></ref-list></tp:taxon-treatment>
